# Supplementary material for: From the Ground Up: Global Nitrous Oxide Sources are Constrained by Stable Isotope Values
Source: PLoS One. 2015 Mar 26;10(3):e0118954. doi: 10.1371/journal.pone.0118954 (PMC4374930; doi:10.1371/journal.pone.0118954)
Supplement: S1 Dataset — In addition to δ15N-N2O, SP and δ18O-N2O values, we provide a reference citation, the category, a brief site description, and the criteria used to filter the data subsets (S1_Dataset.csv). (CSV) [file pone.0118954.s001.csv]

Reference	Category	delta15N-N2O	Site Preference (SP), defined either as [delta15N_alpha - delta15N_beta] or [15R_alpha/15R_beta - 1], where alpha is the central N atom and beta is the terminal N atom in the assymetric N-N-O molecule	delta18O-N2O	Site description	Surface flux and near-surface data subset
		per mill relative to air	per mill relative to air	permil relative to vsmow	including: location/altitute/depth/latitude and longitude/land-use/date range	filter: include all flux values; soil gas >650 ppb N2O; dissolved N2O >200% saturation
Baulch et al._2011	Freshwater	-20		41.7	five low-order streams in S Ontario_Canada_mixed land-use_modelled emissions_March 2007 to October 2008	yes
Baulch et al._2011	Freshwater	-18.6		34.5	five low-order streams in S Ontario_Canada_mixed land-use_modelled emissions_March 2007 to October 2008	yes
Baulch et al._2011	Freshwater	-18.6		45.5	five low-order streams in S Ontario_Canada_mixed land-use_modelled emissions_March 2007 to October 2008	yes
Baulch et al._2011	Freshwater	-9.4		54.9	five low-order streams in S Ontario_Canada_mixed land-use_modelled emissions_March 2007 to October 2008	yes
Baulch et al._2011	Freshwater	0.2		60.4	five low-order streams in S Ontario_Canada_mixed land-use_modelled emissions_March 2007 to October 2008	yes
Baulch et al._2011	Freshwater	-17.7		37.2	five low-order streams in S Ontario_Canada_mixed land-use_modelled emissions_March 2007 to October 2008	yes
Baulch et al._2011	Freshwater	-8.5		49	five low-order streams in S Ontario_Canada_mixed land-use_modelled emissions_March 2007 to October 2008	yes
Baulch et al._2011	Freshwater	-10.3		44.6	five low-order streams in S Ontario_Canada_mixed land-use_modelled emissions_March 2007 to October 2008	yes
Baulch et al._2011	Freshwater	-12.2		44	five low-order streams in S Ontario_Canada_mixed land-use_modelled emissions_March 2007 to October 2008	yes
Baulch et al._2011	Freshwater	-9.9		49.3	five low-order streams in S Ontario_Canada_mixed land-use_modelled emissions_March 2007 to October 2008	yes
Baulch et al._2011	Freshwater	7.5		56.5	five low-order streams in S Ontario_Canada_mixed land-use_modelled emissions_March 2007 to October 2008	yes
Baulch et al._2011	Freshwater	-11.2		46.9	five low-order streams in S Ontario_Canada_mixed land-use_modelled emissions_March 2007 to October 2008	yes
Baulch et al._2011	Freshwater	-9.7		42.4	five low-order streams in S Ontario_Canada_mixed land-use_modelled emissions_March 2007 to October 2008	yes
Baulch et al._2011	Freshwater	-6.5		50.1	five low-order streams in S Ontario_Canada_mixed land-use_modelled emissions_March 2007 to October 2008	yes
Baulch et al._2011	Freshwater	-7.9		51.4	five low-order streams in S Ontario_Canada_mixed land-use_modelled emissions_March 2007 to October 2008	yes
Baulch et al._2011	Freshwater	-7.5		51.8	five low-order streams in S Ontario_Canada_mixed land-use_modelled emissions_March 2007 to October 2008	yes
Baulch et al._2011	Freshwater	-4.7		51.4	five low-order streams in S Ontario_Canada_mixed land-use_modelled emissions_March 2007 to October 2008	yes
Baulch et al._2011	Freshwater	-4.2		53.8	five low-order streams in S Ontario_Canada_mixed land-use_modelled emissions_March 2007 to October 2008	yes
Baulch et al._2011	Freshwater	-0.1		67.9	five low-order streams in S Ontario_Canada_mixed land-use_modelled emissions_March 2007 to October 2008	yes
Baulch et al._2011	Freshwater	-1.9		53.9	five low-order streams in S Ontario_Canada_mixed land-use_modelled emissions_March 2007 to October 2008	yes
Baulch et al._2011	Freshwater	1.6		55.9	five low-order streams in S Ontario_Canada_mixed land-use_modelled emissions_March 2007 to October 2008	yes
Baulch et al._2011	Freshwater	-17.5		59.9	five low-order streams in S Ontario_Canada_mixed land-use_modelled emissions_March 2007 to October 2008	yes
Baulch et al._2011	Freshwater	-20.1		45.9	five low-order streams in S Ontario_Canada_mixed land-use_modelled emissions_March 2007 to October 2008	yes
Baulch et al._2011	Freshwater	-19.8		44	five low-order streams in S Ontario_Canada_mixed land-use_modelled emissions_March 2007 to October 2008	yes
Baulch et al._2011	Freshwater	-11.4		41.8	five low-order streams in S Ontario_Canada_mixed land-use_modelled emissions_March 2007 to October 2008	yes
Baulch et al._2011	Freshwater	-10.6		44.1	five low-order streams in S Ontario_Canada_mixed land-use_modelled emissions_March 2007 to October 2008	yes
Baulch et al._2011	Freshwater	-9.8		46.8	five low-order streams in S Ontario_Canada_mixed land-use_modelled emissions_March 2007 to October 2008	yes
Baulch et al._2011	Freshwater	-22.6		43.3	five low-order streams in S Ontario_Canada_mixed land-use_modelled emissions_March 2007 to October 2008	yes
Baulch et al._2011	Freshwater	-18		41.5	five low-order streams in S Ontario_Canada_mixed land-use_modelled emissions_March 2007 to October 2008	yes
Baulch et al._2011	Freshwater	-19.8		45.3	five low-order streams in S Ontario_Canada_mixed land-use_modelled emissions_March 2007 to October 2008	yes
Baulch et al._2011	Freshwater	-20.6		44.4	five low-order streams in S Ontario_Canada_mixed land-use_modelled emissions_March 2007 to October 2008	yes
Baulch et al._2011	Freshwater	18.2		52.3	five low-order streams in S Ontario_Canada_mixed land-use_modelled emissions_March 2007 to October 2008	yes
Baulch et al._2011	Freshwater	16.8		44.9	five low-order streams in S Ontario_Canada_mixed land-use_modelled emissions_March 2007 to October 2008	yes
Baulch et al._2011	Freshwater	-2.4		58	five low-order streams in S Ontario_Canada_mixed land-use_modelled emissions_March 2007 to October 2008	yes
Baulch et al._2011	Freshwater	-0.2		50.6	five low-order streams in S Ontario_Canada_mixed land-use_modelled emissions_March 2007 to October 2008	yes
Baulch et al._2011	Freshwater	-3.4		43.5	five low-order streams in S Ontario_Canada_mixed land-use_modelled emissions_March 2007 to October 2008	yes
Baulch et al._2011	Freshwater	-7.4		43.9	five low-order streams in S Ontario_Canada_mixed land-use_modelled emissions_March 2007 to October 2008	yes
Baulch et al._2011	Freshwater	8.8		65.2	five low-order streams in S Ontario_Canada_mixed land-use_modelled emissions_March 2007 to October 2008	yes
Baulch et al._2011	Freshwater	-3.5		45.9	five low-order streams in S Ontario_Canada_mixed land-use_modelled emissions_March 2007 to October 2008	yes
Baulch et al._2011	Freshwater	10.7		68.4	five low-order streams in S Ontario_Canada_mixed land-use_modelled emissions_March 2007 to October 2008	yes
Baulch et al._2011	Freshwater	3		28.8	five low-order streams in S Ontario_Canada_mixed land-use_modelled emissions_March 2007 to October 2008	yes
Baulch et al._2011	Freshwater	5.2		50.3	five low-order streams in S Ontario_Canada_mixed land-use_modelled emissions_March 2007 to October 2008	yes
Baulch et al._2011	Freshwater	3.8		48.8	five low-order streams in S Ontario_Canada_mixed land-use_modelled emissions_March 2007 to October 2008	yes
Baulch et al._2011	Freshwater	7.2		58.9	five low-order streams in S Ontario_Canada_mixed land-use_modelled emissions_March 2007 to October 2008	yes
Baulch et al._2011	Freshwater	5		50.8	five low-order streams in S Ontario_Canada_mixed land-use_modelled emissions_March 2007 to October 2008	yes
Baulch et al._2011	Freshwater	-2.3		52.9	five low-order streams in S Ontario_Canada_mixed land-use_modelled emissions_March 2007 to October 2008	yes
Baulch et al._2011	Freshwater	1.7		49.3	five low-order streams in S Ontario_Canada_mixed land-use_modelled emissions_March 2007 to October 2008	yes
Baulch et al._2011	Freshwater	-0.9		47.3	five low-order streams in S Ontario_Canada_mixed land-use_modelled emissions_March 2007 to October 2008	yes
Baulch et al._2011	Freshwater	10.1		55.3	five low-order streams in S Ontario_Canada_mixed land-use_modelled emissions_March 2007 to October 2008	yes
Baulch et al._2011	Freshwater	3		55.3	five low-order streams in S Ontario_Canada_mixed land-use_modelled emissions_March 2007 to October 2008	yes
Baulch et al._2011	Freshwater	2		56.1	five low-order streams in S Ontario_Canada_mixed land-use_modelled emissions_March 2007 to October 2008	yes
Baulch et al._2011	Freshwater	7.9		56.9	five low-order streams in S Ontario_Canada_mixed land-use_modelled emissions_March 2007 to October 2008	yes
Baulch et al._2011	Freshwater	7.9		57.1	five low-order streams in S Ontario_Canada_mixed land-use_modelled emissions_March 2007 to October 2008	yes
Baulch et al._2011	Freshwater	7.5		56.6	five low-order streams in S Ontario_Canada_mixed land-use_modelled emissions_March 2007 to October 2008	yes
Baulch et al._2011	Freshwater	5.6		54.2	five low-order streams in S Ontario_Canada_mixed land-use_modelled emissions_March 2007 to October 2008	yes
Baulch et al._2011	Freshwater	10		52.8	five low-order streams in S Ontario_Canada_mixed land-use_modelled emissions_March 2007 to October 2008	yes
Baulch et al._2011	Freshwater	3.8		55.8	five low-order streams in S Ontario_Canada_mixed land-use_modelled emissions_March 2007 to October 2008	yes
Baulch et al._2011	Freshwater	-1.1		51.5	five low-order streams in S Ontario_Canada_mixed land-use_modelled emissions_March 2007 to October 2008	yes
Baulch et al._2011	Freshwater	1.3		54.7	five low-order streams in S Ontario_Canada_mixed land-use_modelled emissions_March 2007 to October 2008	yes
Baulch et al._2011	Freshwater	1.9		44.8	five low-order streams in S Ontario_Canada_mixed land-use_modelled emissions_March 2007 to October 2008	yes
Baulch et al._2011	Freshwater	-8.7		45.6	five low-order streams in S Ontario_Canada_mixed land-use_modelled emissions_March 2007 to October 2008	yes
Baulch et al._2011	Freshwater	-5.2		47.9	five low-order streams in S Ontario_Canada_mixed land-use_modelled emissions_March 2007 to October 2008	yes
Baulch et al._2011	Freshwater	-1.9		55.4	five low-order streams in S Ontario_Canada_mixed land-use_modelled emissions_March 2007 to October 2008	yes
Baulch et al._2011	Freshwater	-2.2		51.5	five low-order streams in S Ontario_Canada_mixed land-use_modelled emissions_March 2007 to October 2008	yes
Baulch et al._2011	Freshwater	1.1		58.5	five low-order streams in S Ontario_Canada_mixed land-use_modelled emissions_March 2007 to October 2008	yes
Baulch et al._2011	Freshwater	-0.6		57.5	five low-order streams in S Ontario_Canada_mixed land-use_modelled emissions_March 2007 to October 2008	yes
Baulch et al._2011	Freshwater	-2.2		53.6	five low-order streams in S Ontario_Canada_mixed land-use_modelled emissions_March 2007 to October 2008	yes
Baulch et al._2011	Freshwater	-2.7		52.8	five low-order streams in S Ontario_Canada_mixed land-use_modelled emissions_March 2007 to October 2008	yes
Baulch et al._2011	Freshwater	3.7		53.4	five low-order streams in S Ontario_Canada_mixed land-use_modelled emissions_March 2007 to October 2008	yes
Baulch et al._2011	Freshwater	0.3		59.2	five low-order streams in S Ontario_Canada_mixed land-use_modelled emissions_March 2007 to October 2008	yes
Baulch et al._2011	Freshwater	-1		53.3	five low-order streams in S Ontario_Canada_mixed land-use_modelled emissions_March 2007 to October 2008	yes
Baulch et al._2011	Freshwater	4.5		55.7	five low-order streams in S Ontario_Canada_mixed land-use_modelled emissions_March 2007 to October 2008	yes
Baulch et al._2011	Freshwater	0.2		58.6	five low-order streams in S Ontario_Canada_mixed land-use_modelled emissions_March 2007 to October 2008	yes
Baulch et al._2011	Freshwater	-7.5		51	five low-order streams in S Ontario_Canada_mixed land-use_modelled emissions_March 2007 to October 2008	yes
Baulch et al._2011	Freshwater	-7.5		51.8	five low-order streams in S Ontario_Canada_mixed land-use_modelled emissions_March 2007 to October 2008	yes
Baulch et al._2011	Freshwater	-8.3		45.3	five low-order streams in S Ontario_Canada_mixed land-use_modelled emissions_March 2007 to October 2008	yes
Baulch et al._2011	Freshwater	-11.3		39.5	five low-order streams in S Ontario_Canada_mixed land-use_modelled emissions_March 2007 to October 2008	yes
Baulch et al._2011	Freshwater	-8.9		37.2	five low-order streams in S Ontario_Canada_mixed land-use_modelled emissions_March 2007 to October 2008	yes
Baulch et al._2011	Freshwater	-10		38.9	five low-order streams in S Ontario_Canada_mixed land-use_modelled emissions_March 2007 to October 2008	yes
Baulch et al._2011	Freshwater	-9.9		44.3	five low-order streams in S Ontario_Canada_mixed land-use_modelled emissions_March 2007 to October 2008	yes
Baulch et al._2011	Freshwater	-12.6		44.4	five low-order streams in S Ontario_Canada_mixed land-use_modelled emissions_March 2007 to October 2008	yes
Baulch et al._2011	Freshwater	-4.6		51.4	five low-order streams in S Ontario_Canada_mixed land-use_modelled emissions_March 2007 to October 2008	yes
Baulch et al._2011	Freshwater	-20.7		35.1	five low-order streams in S Ontario_Canada_mixed land-use_modelled emissions_March 2007 to October 2008	yes
Baulch et al._2011	Freshwater	-0.3		41.5	five low-order streams in S Ontario_Canada_mixed land-use_modelled emissions_March 2007 to October 2008	yes
Baulch et al._2011	Freshwater	-4.9		47.5	five low-order streams in S Ontario_Canada_mixed land-use_modelled emissions_March 2007 to October 2008	yes
Baulch et al._2011	Freshwater	-2.5		48.3	five low-order streams in S Ontario_Canada_mixed land-use_modelled emissions_March 2007 to October 2008	yes
Baulch et al._2011	Freshwater	-6.2		49.9	five low-order streams in S Ontario_Canada_mixed land-use_modelled emissions_March 2007 to October 2008	yes
Baulch et al._2011	Freshwater	-2.6		42.7	five low-order streams in S Ontario_Canada_mixed land-use_modelled emissions_March 2007 to October 2008	yes
Baulch et al._2011	Freshwater	0		49	five low-order streams in S Ontario_Canada_mixed land-use_modelled emissions_March 2007 to October 2008	yes
Baulch et al._2011	Freshwater	-1.8		50.9	five low-order streams in S Ontario_Canada_mixed land-use_modelled emissions_March 2007 to October 2008	yes
Baulch et al._2011	Freshwater	3.6		51.8	five low-order streams in S Ontario_Canada_mixed land-use_modelled emissions_March 2007 to October 2008	yes
Baulch et al._2011	Freshwater	-0.1		54.5	five low-order streams in S Ontario_Canada_mixed land-use_modelled emissions_March 2007 to October 2008	yes
Baulch et al._2011	Freshwater	3.9		52.2	five low-order streams in S Ontario_Canada_mixed land-use_modelled emissions_March 2007 to October 2008	yes
Baulch et al._2011	Freshwater	1.6		45.5	five low-order streams in S Ontario_Canada_mixed land-use_modelled emissions_March 2007 to October 2008	yes
Baulch et al._2011	Freshwater	-9.9		45.4	five low-order streams in S Ontario_Canada_mixed land-use_modelled emissions_March 2007 to October 2008	yes
Baulch et al._2011	Freshwater	2.5		59	five low-order streams in S Ontario_Canada_mixed land-use_modelled emissions_March 2007 to October 2008	yes
Baulch et al._2011	Freshwater	3.5		52.3	five low-order streams in S Ontario_Canada_mixed land-use_modelled emissions_March 2007 to October 2008	yes
Baulch et al._2011	Freshwater	-13.6		47.4	five low-order streams in S Ontario_Canada_mixed land-use_modelled emissions_March 2007 to October 2008	yes
Baulch et al._2011	Freshwater	2.6		57.7	five low-order streams in S Ontario_Canada_mixed land-use_modelled emissions_March 2007 to October 2008	yes
Baulch et al._2011	Freshwater	-0.1		55.2	five low-order streams in S Ontario_Canada_mixed land-use_modelled emissions_March 2007 to October 2008	yes
Baulch et al._2011	Freshwater	-5		53.5	five low-order streams in S Ontario_Canada_mixed land-use_modelled emissions_March 2007 to October 2008	yes
Baulch et al._2011	Freshwater	-5.1		52	five low-order streams in S Ontario_Canada_mixed land-use_modelled emissions_March 2007 to October 2008	yes
Baulch et al._2011	Freshwater	-8.9		52.8	five low-order streams in S Ontario_Canada_mixed land-use_modelled emissions_March 2007 to October 2008	yes
Baulch et al._2011	Freshwater	-4.3		51.4	five low-order streams in S Ontario_Canada_mixed land-use_modelled emissions_March 2007 to October 2008	yes
Baulch et al._2011	Freshwater	-6		53.2	five low-order streams in S Ontario_Canada_mixed land-use_modelled emissions_March 2007 to October 2008	yes
Baulch et al._2011	Freshwater	-10		48.3	five low-order streams in S Ontario_Canada_mixed land-use_modelled emissions_March 2007 to October 2008	yes
Baulch et al._2011	Freshwater	-0.7		58.1	five low-order streams in S Ontario_Canada_mixed land-use_modelled emissions_March 2007 to October 2008	yes
Baulch et al._2011	Freshwater	-5.5		50.2	five low-order streams in S Ontario_Canada_mixed land-use_modelled emissions_March 2007 to October 2008	yes
Baulch et al._2011	Freshwater	-11.5		37.7	five low-order streams in S Ontario_Canada_mixed land-use_modelled emissions_March 2007 to October 2008	yes
Baulch et al._2011	Freshwater	-2.3		49.7	five low-order streams in S Ontario_Canada_mixed land-use_modelled emissions_March 2007 to October 2008	yes
Baulch et al._2011	Freshwater	-4.7		50.6	five low-order streams in S Ontario_Canada_mixed land-use_modelled emissions_March 2007 to October 2008	yes
Baulch et al._2011	Freshwater	1		56.5	five low-order streams in S Ontario_Canada_mixed land-use_modelled emissions_March 2007 to October 2008	yes
Baulch et al._2011	Freshwater	-11.8		42.2	five low-order streams in S Ontario_Canada_mixed land-use_modelled emissions_March 2007 to October 2008	yes
Boontanon et al._2000	Freshwater	6.6		47.4	Bang Nara River_Narathiwat_Thailand_tropical swamp_November 1997 to January 1998	no
Boontanon et al._2000	Freshwater	5.8		47.6	Bang Nara River_Narathiwat_Thailand_tropical swamp_November 1997 to January 1998	no
Boontanon et al._2000	Freshwater	15.6		63.8	Bang Nara River_Narathiwat_Thailand_tropical swamp_November 1997 to January 1998	no
Boontanon et al._2000	Freshwater	6.9		50.9	Bang Nara River_Narathiwat_Thailand_tropical swamp_November 1997 to January 1998	no
Boontanon et al._2000	Freshwater	-0.6		43.3	Bang Nara River_Narathiwat_Thailand_tropical swamp_November 1997 to January 1998	yes
Boontanon et al._2000	Freshwater	-1.4		42.6	Bang Nara River_Narathiwat_Thailand_tropical swamp_November 1997 to January 1998	yes
Boontanon et al._2000	Freshwater	6.7		55.5	Bang Nara River_Narathiwat_Thailand_tropical swamp_November 1997 to January 1998	yes
Boontanon et al._2000	Freshwater	7.5		50.2	Bang Nara River_Narathiwat_Thailand_tropical swamp_November 1997 to January 1998	yes
Boontanon et al._2000	Freshwater	-2		39.8	Bang Nara River_Narathiwat_Thailand_tropical swamp_November 1997 to January 1998	yes
Boontanon et al._2000	Freshwater	-3.8		36.6	Bang Nara River_Narathiwat_Thailand_tropical swamp_November 1997 to January 1998	yes
Boontanon et al._2000	Freshwater	-1.5		38.5	Bang Nara River_Narathiwat_Thailand_tropical swamp_November 1997 to January 1998	yes
Boontanon et al._2000	Freshwater	-0.6		36.6	Bang Nara River_Narathiwat_Thailand_tropical swamp_November 1997 to January 1998	yes
Boontanon et al._2000	Freshwater	0.8		45.5	Bang Nara River_Narathiwat_Thailand_tropical swamp_November 1997 to January 1998	no
Boontanon et al._2000	Freshwater	5.2		48	Bang Nara River_Narathiwat_Thailand_tropical swamp_November 1997 to January 1998	no
Boontanon et al._2000	Freshwater	7.2		47.2	Bang Nara River_Narathiwat_Thailand_tropical swamp_November 1997 to January 1998	no
Boontanon et al._2000	Freshwater	10.3		48.4	Bang Nara River_Narathiwat_Thailand_tropical swamp_November 1997 to January 1998	yes
Boontanon et al._2000	Freshwater	5.5		47.9	Bang Nara River_Narathiwat_Thailand_tropical swamp_November 1997 to January 1998	yes
Boontanon et al._2000	Freshwater	5.5		45.7	Bang Nara River_Narathiwat_Thailand_tropical swamp_November 1997 to January 1998	no
Boontanon et al._2000	Freshwater	7.1		50.2	Bang Nara River_Narathiwat_Thailand_tropical swamp_November 1997 to January 1998	no
Boontanon et al._2000	Freshwater	7		51.6	Bang Nara River_Narathiwat_Thailand_tropical swamp_November 1997 to January 1998	no
Croteau et al. 2010	Troposphere	6.3		44.1	Costa Rica-Aura Validation Experiment (CRAVE) WB-57 samples from 2006, from 2.1 to 19.3 km, samples may include tropical lower stratosphere	n/a
Croteau et al. 2010	Troposphere	6.6		44.2	Costa Rica-Aura Validation Experiment (CRAVE) WB-57 samples from 2006, from 2.1 to 19.3 km, samples may include tropical lower stratosphere	n/a
Croteau et al. 2010	Troposphere	6.3		44.7	Costa Rica-Aura Validation Experiment (CRAVE) WB-57 samples from 2006, from 2.1 to 19.3 km, samples may include tropical lower stratosphere	n/a
Croteau et al. 2010	Troposphere	6.2		44.8	Costa Rica-Aura Validation Experiment (CRAVE) WB-57 samples from 2006, from 2.1 to 19.3 km, samples may include tropical lower stratosphere	n/a
Croteau et al. 2010	Troposphere	6.5		44.5	Costa Rica-Aura Validation Experiment (CRAVE) WB-57 samples from 2006, from 2.1 to 19.3 km, samples may include tropical lower stratosphere	n/a
Croteau et al. 2010	Troposphere	6.4		44.6	Costa Rica-Aura Validation Experiment (CRAVE) WB-57 samples from 2006, from 2.1 to 19.3 km, samples may include tropical lower stratosphere	n/a
Croteau et al. 2010	Troposphere	6.5		44.6	Costa Rica-Aura Validation Experiment (CRAVE) WB-57 samples from 2006, from 2.1 to 19.3 km, samples may include tropical lower stratosphere	n/a
Croteau et al. 2010	Troposphere	6.5		44.1	Costa Rica-Aura Validation Experiment (CRAVE) WB-57 samples from 2006, from 2.1 to 19.3 km, samples may include tropical lower stratosphere	n/a
Croteau et al. 2010	Troposphere	6.5		44.5	Costa Rica-Aura Validation Experiment (CRAVE) WB-57 samples from 2006, from 2.1 to 19.3 km, samples may include tropical lower stratosphere	n/a
Croteau et al. 2010	Troposphere	6.7		44.4	Costa Rica-Aura Validation Experiment (CRAVE) WB-57 samples from 2006, from 2.1 to 19.3 km, samples may include tropical lower stratosphere	n/a
Croteau et al. 2010	Troposphere	6		44.1	Costa Rica-Aura Validation Experiment (CRAVE) WB-57 samples from 2006, from 2.1 to 19.3 km, samples may include tropical lower stratosphere	n/a
Croteau et al. 2010	Troposphere	6.3		44.1	Costa Rica-Aura Validation Experiment (CRAVE) WB-57 samples from 2006, from 2.1 to 19.3 km, samples may include tropical lower stratosphere	n/a
Croteau et al. 2010	Troposphere	6.1		44.8	Costa Rica-Aura Validation Experiment (CRAVE) WB-57 samples from 2006, from 2.1 to 19.3 km, samples may include tropical lower stratosphere	n/a
Croteau et al. 2010	Troposphere	6		44.6	Costa Rica-Aura Validation Experiment (CRAVE) WB-57 samples from 2006, from 2.1 to 19.3 km, samples may include tropical lower stratosphere	n/a
Croteau et al. 2010	Troposphere	6.3		44	Costa Rica-Aura Validation Experiment (CRAVE) WB-57 samples from 2006, from 2.1 to 19.3 km, samples may include tropical lower stratosphere	n/a
Croteau et al. 2010	Troposphere	6.3		44	Costa Rica-Aura Validation Experiment (CRAVE) WB-57 samples from 2006, from 2.1 to 19.3 km, samples may include tropical lower stratosphere	n/a
Croteau et al. 2010	Troposphere	6.1		44	Costa Rica-Aura Validation Experiment (CRAVE) WB-57 samples from 2006, from 2.1 to 19.3 km, samples may include tropical lower stratosphere	n/a
Croteau et al. 2010	Troposphere	6		44	Costa Rica-Aura Validation Experiment (CRAVE) WB-57 samples from 2006, from 2.1 to 19.3 km, samples may include tropical lower stratosphere	n/a
Croteau et al. 2010	Troposphere	6.3		44.4	Costa Rica-Aura Validation Experiment (CRAVE) WB-57 samples from 2006, from 2.1 to 19.3 km, samples may include tropical lower stratosphere	n/a
Croteau et al. 2010	Troposphere	6.2		44.2	Costa Rica-Aura Validation Experiment (CRAVE) WB-57 samples from 2006, from 2.1 to 19.3 km, samples may include tropical lower stratosphere	n/a
Croteau et al. 2010	Troposphere	6.4		44.1	Costa Rica-Aura Validation Experiment (CRAVE) WB-57 samples from 2006, from 2.1 to 19.3 km, samples may include tropical lower stratosphere	n/a
Croteau et al. 2010	Troposphere	6.2		44.4	Costa Rica-Aura Validation Experiment (CRAVE) WB-57 samples from 2006, from 2.1 to 19.3 km, samples may include tropical lower stratosphere	n/a
Croteau et al. 2010	Troposphere	6.1		44.4	Costa Rica-Aura Validation Experiment (CRAVE) WB-57 samples from 2006, from 2.1 to 19.3 km, samples may include tropical lower stratosphere	n/a
Croteau et al. 2010	Troposphere	5.8		44.4	Costa Rica-Aura Validation Experiment (CRAVE) WB-57 samples from 2006, from 2.1 to 19.3 km, samples may include tropical lower stratosphere	n/a
Croteau et al. 2010	Troposphere	6.1		44.3	Costa Rica-Aura Validation Experiment (CRAVE) WB-57 samples from 2006, from 2.1 to 19.3 km, samples may include tropical lower stratosphere	n/a
Croteau et al. 2010	Troposphere	6.4		44.2	Costa Rica-Aura Validation Experiment (CRAVE) WB-57 samples from 2006, from 2.1 to 19.3 km, samples may include tropical lower stratosphere	n/a
Croteau et al. 2010	Troposphere	6.5		43.9	Costa Rica-Aura Validation Experiment (CRAVE) WB-57 samples from 2006, from 2.1 to 19.3 km, samples may include tropical lower stratosphere	n/a
Croteau et al. 2010	Troposphere	6.3		43.5	Costa Rica-Aura Validation Experiment (CRAVE) WB-57 samples from 2006, from 2.1 to 19.3 km, samples may include tropical lower stratosphere	n/a
Croteau et al. 2010	Troposphere	6		44	Costa Rica-Aura Validation Experiment (CRAVE) WB-57 samples from 2006, from 2.1 to 19.3 km, samples may include tropical lower stratosphere	n/a
Croteau et al. 2010	Troposphere	6.1		44	Costa Rica-Aura Validation Experiment (CRAVE) WB-57 samples from 2006, from 2.1 to 19.3 km, samples may include tropical lower stratosphere	n/a
Croteau et al. 2010	Troposphere	6		44.1	Costa Rica-Aura Validation Experiment (CRAVE) WB-57 samples from 2006, from 2.1 to 19.3 km, samples may include tropical lower stratosphere	n/a
Croteau et al. 2010	Troposphere	6.2		44.4	Costa Rica-Aura Validation Experiment (CRAVE) WB-57 samples from 2006, from 2.1 to 19.3 km, samples may include tropical lower stratosphere	n/a
Croteau et al. 2010	Troposphere	6.3		44.6	Costa Rica-Aura Validation Experiment (CRAVE) WB-57 samples from 2006, from 2.1 to 19.3 km, samples may include tropical lower stratosphere	n/a
Croteau et al. 2010	Troposphere	6.5		44.6	Costa Rica-Aura Validation Experiment (CRAVE) WB-57 samples from 2006, from 2.1 to 19.3 km, samples may include tropical lower stratosphere	n/a
Croteau et al. 2010	Troposphere	6.3		44.1	Costa Rica-Aura Validation Experiment (CRAVE) WB-57 samples from 2006, from 2.1 to 19.3 km, samples may include tropical lower stratosphere	n/a
Croteau et al. 2010	Troposphere	6		44.7	Costa Rica-Aura Validation Experiment (CRAVE) WB-57 samples from 2006, from 2.1 to 19.3 km, samples may include tropical lower stratosphere	n/a
Croteau et al. 2010	Troposphere	6.3		44.8	Costa Rica-Aura Validation Experiment (CRAVE) WB-57 samples from 2006, from 2.1 to 19.3 km, samples may include tropical lower stratosphere	n/a
Croteau et al. 2010	Troposphere	5.7		43.9	Costa Rica-Aura Validation Experiment (CRAVE) WB-57 samples from 2006, from 2.1 to 19.3 km, samples may include tropical lower stratosphere	n/a
Croteau et al. 2010	Troposphere	6.3		44.4	Costa Rica-Aura Validation Experiment (CRAVE) WB-57 samples from 2006, from 2.1 to 19.3 km, samples may include tropical lower stratosphere	n/a
Croteau et al. 2010	Troposphere	6.3		44.4	Costa Rica-Aura Validation Experiment (CRAVE) WB-57 samples from 2006, from 2.1 to 19.3 km, samples may include tropical lower stratosphere	n/a
Croteau et al. 2010	Troposphere	6.4		44.4	Costa Rica-Aura Validation Experiment (CRAVE) WB-57 samples from 2006, from 2.1 to 19.3 km, samples may include tropical lower stratosphere	n/a
Croteau et al. 2010	Troposphere	6.1		43.9	Costa Rica-Aura Validation Experiment (CRAVE) WB-57 samples from 2006, from 2.1 to 19.3 km, samples may include tropical lower stratosphere	n/a
Croteau et al. 2010	Troposphere	6.3		43.7	Costa Rica-Aura Validation Experiment (CRAVE) WB-57 samples from 2006, from 2.1 to 19.3 km, samples may include tropical lower stratosphere	n/a
Croteau et al. 2010	Troposphere	6.4		44.2	Costa Rica-Aura Validation Experiment (CRAVE) WB-57 samples from 2006, from 2.1 to 19.3 km, samples may include tropical lower stratosphere	n/a
Croteau et al. 2010	Troposphere	6.1		45.1	Costa Rica-Aura Validation Experiment (CRAVE) WB-57 samples from 2006, from 2.1 to 19.3 km, samples may include tropical lower stratosphere	n/a
Croteau et al. 2010	Troposphere	6.5		44.7	Costa Rica-Aura Validation Experiment (CRAVE) WB-57 samples from 2006, from 2.1 to 19.3 km, samples may include tropical lower stratosphere	n/a
Croteau et al. 2010	Troposphere	6.3		44.5	Costa Rica-Aura Validation Experiment (CRAVE) WB-57 samples from 2006, from 2.1 to 19.3 km, samples may include tropical lower stratosphere	n/a
Croteau et al. 2010	Troposphere	6.8		45.4	Costa Rica-Aura Validation Experiment (CRAVE) WB-57 samples from 2006, from 2.1 to 19.3 km, samples may include tropical lower stratosphere	n/a
Croteau et al. 2010	Troposphere	6.9		44	Tropical Composition, Cloud and Climate Coupling Experiment (TC4) WB-57 samples from 2007, from 1.9 to 19.1 km, samples may include tropical lower stratosphere	n/a
Croteau et al. 2010	Troposphere	6.9		43.9	Tropical Composition, Cloud and Climate Coupling Experiment (TC4) WB-57 samples from 2007, from 1.9 to 19.1 km, samples may include tropical lower stratosphere	n/a
Croteau et al. 2010	Troposphere	6.1		44.7	Tropical Composition, Cloud and Climate Coupling Experiment (TC4) WB-57 samples from 2007, from 1.9 to 19.1 km, samples may include tropical lower stratosphere	n/a
Croteau et al. 2010	Troposphere	5.7		43.8	Tropical Composition, Cloud and Climate Coupling Experiment (TC4) WB-57 samples from 2007, from 1.9 to 19.1 km, samples may include tropical lower stratosphere	n/a
Croteau et al. 2010	Troposphere	5.9		43.6	Tropical Composition, Cloud and Climate Coupling Experiment (TC4) WB-57 samples from 2007, from 1.9 to 19.1 km, samples may include tropical lower stratosphere	n/a
Croteau et al. 2010	Troposphere	6.3		44.4	Tropical Composition, Cloud and Climate Coupling Experiment (TC4) WB-57 samples from 2007, from 1.9 to 19.1 km, samples may include tropical lower stratosphere	n/a
Croteau et al. 2010	Troposphere	6.2		43.9	Tropical Composition, Cloud and Climate Coupling Experiment (TC4) WB-57 samples from 2007, from 1.9 to 19.1 km, samples may include tropical lower stratosphere	n/a
Croteau et al. 2010	Troposphere	6		43.6	Tropical Composition, Cloud and Climate Coupling Experiment (TC4) WB-57 samples from 2007, from 1.9 to 19.1 km, samples may include tropical lower stratosphere	n/a
Croteau et al. 2010	Troposphere	6		43.8	Tropical Composition, Cloud and Climate Coupling Experiment (TC4) WB-57 samples from 2007, from 1.9 to 19.1 km, samples may include tropical lower stratosphere	n/a
Croteau et al. 2010	Troposphere	6.3		45.1	Tropical Composition, Cloud and Climate Coupling Experiment (TC4) WB-57 samples from 2007, from 1.9 to 19.1 km, samples may include tropical lower stratosphere	n/a
Croteau et al. 2010	Troposphere	6.5		44	Tropical Composition, Cloud and Climate Coupling Experiment (TC4) WB-57 samples from 2007, from 1.9 to 19.1 km, samples may include tropical lower stratosphere	n/a
Croteau et al. 2010	Troposphere	5.8		44	Tropical Composition, Cloud and Climate Coupling Experiment (TC4) WB-57 samples from 2007, from 1.9 to 19.1 km, samples may include tropical lower stratosphere	n/a
Croteau et al. 2010	Troposphere	5.9		44.2	Tropical Composition, Cloud and Climate Coupling Experiment (TC4) WB-57 samples from 2007, from 1.9 to 19.1 km, samples may include tropical lower stratosphere	n/a
Croteau et al. 2010	Troposphere	6.1		44.6	Tropical Composition, Cloud and Climate Coupling Experiment (TC4) WB-57 samples from 2007, from 1.9 to 19.1 km, samples may include tropical lower stratosphere	n/a
Croteau et al. 2010	Troposphere	6.2		43.7	Tropical Composition, Cloud and Climate Coupling Experiment (TC4) WB-57 samples from 2007, from 1.9 to 19.1 km, samples may include tropical lower stratosphere	n/a
Croteau et al. 2010	Troposphere	6.2		44	Tropical Composition, Cloud and Climate Coupling Experiment (TC4) WB-57 samples from 2007, from 1.9 to 19.1 km, samples may include tropical lower stratosphere	n/a
Croteau et al. 2010	Troposphere	6.3		44.4	Tropical Composition, Cloud and Climate Coupling Experiment (TC4) WB-57 samples from 2007, from 1.9 to 19.1 km, samples may include tropical lower stratosphere	n/a
Croteau et al. 2010	Troposphere	6.1		44.5	Tropical Composition, Cloud and Climate Coupling Experiment (TC4) WB-57 samples from 2007, from 1.9 to 19.1 km, samples may include tropical lower stratosphere	n/a
Croteau et al. 2010	Troposphere	6.2		44.6	Tropical Composition, Cloud and Climate Coupling Experiment (TC4) WB-57 samples from 2007, from 1.9 to 19.1 km, samples may include tropical lower stratosphere	n/a
Croteau et al. 2010	Troposphere	6.5		44.4	Tropical Composition, Cloud and Climate Coupling Experiment (TC4) WB-57 samples from 2007, from 1.9 to 19.1 km, samples may include tropical lower stratosphere	n/a
Croteau et al. 2010	Troposphere	6.4		44.3	Tropical Composition, Cloud and Climate Coupling Experiment (TC4) WB-57 samples from 2007, from 1.9 to 19.1 km, samples may include tropical lower stratosphere	n/a
Croteau et al. 2010	Troposphere	6.3		44.6	Tropical Composition, Cloud and Climate Coupling Experiment (TC4) WB-57 samples from 2007, from 1.9 to 19.1 km, samples may include tropical lower stratosphere	n/a
Croteau et al. 2010	Troposphere	6		44.4	Tropical Composition, Cloud and Climate Coupling Experiment (TC4) WB-57 samples from 2007, from 1.9 to 19.1 km, samples may include tropical lower stratosphere	n/a
Croteau et al. 2010	Troposphere	6.3		44.1	Tropical Composition, Cloud and Climate Coupling Experiment (TC4) WB-57 samples from 2007, from 1.9 to 19.1 km, samples may include tropical lower stratosphere	n/a
Croteau et al. 2010	Troposphere	6.9		44.4	Tropical Composition, Cloud and Climate Coupling Experiment (TC4) WB-57 samples from 2007, from 1.9 to 19.1 km, samples may include tropical lower stratosphere	n/a
Croteau et al. 2010	Troposphere	5.9		43.6	Tropical Composition, Cloud and Climate Coupling Experiment (TC4) WB-57 samples from 2007, from 1.9 to 19.1 km, samples may include tropical lower stratosphere	n/a
Croteau et al. 2010	Troposphere	6.3		44.5	Tropical Composition, Cloud and Climate Coupling Experiment (TC4) WB-57 samples from 2007, from 1.9 to 19.1 km, samples may include tropical lower stratosphere	n/a
Croteau et al. 2010	Troposphere	5.7		44.1	Tropical Composition, Cloud and Climate Coupling Experiment (TC4) WB-57 samples from 2007, from 1.9 to 19.1 km, samples may include tropical lower stratosphere	n/a
Croteau et al. 2010	Troposphere	6.1		44	Tropical Composition, Cloud and Climate Coupling Experiment (TC4) WB-57 samples from 2007, from 1.9 to 19.1 km, samples may include tropical lower stratosphere	n/a
Croteau et al. 2010	Troposphere	5.9		44.1	Tropical Composition, Cloud and Climate Coupling Experiment (TC4) WB-57 samples from 2007, from 1.9 to 19.1 km, samples may include tropical lower stratosphere	n/a
Croteau et al. 2010	Troposphere	6.5		44.2	Tropical Composition, Cloud and Climate Coupling Experiment (TC4) WB-57 samples from 2007, from 1.9 to 19.1 km, samples may include tropical lower stratosphere	n/a
Croteau et al. 2010	Troposphere	6.3		45.1	Tropical Composition, Cloud and Climate Coupling Experiment (TC4) WB-57 samples from 2007, from 1.9 to 19.1 km, samples may include tropical lower stratosphere	n/a
Croteau et al. 2010	Troposphere	6.3		44.2	Tropical Composition, Cloud and Climate Coupling Experiment (TC4) WB-57 samples from 2007, from 1.9 to 19.1 km, samples may include tropical lower stratosphere	n/a
Croteau et al. 2010	Troposphere	6.4		44.4	Tropical Composition, Cloud and Climate Coupling Experiment (TC4) WB-57 samples from 2007, from 1.9 to 19.1 km, samples may include tropical lower stratosphere	n/a
Croteau et al. 2010	Troposphere	5.9		44.6	Tropical Composition, Cloud and Climate Coupling Experiment (TC4) WB-57 samples from 2007, from 1.9 to 19.1 km, samples may include tropical lower stratosphere	n/a
Croteau et al. 2010	Troposphere	6.4		44.2	Tropical Composition, Cloud and Climate Coupling Experiment (TC4) WB-57 samples from 2007, from 1.9 to 19.1 km, samples may include tropical lower stratosphere	n/a
Croteau et al. 2010	Troposphere	6		44.6	Tropical Composition, Cloud and Climate Coupling Experiment (TC4) WB-57 samples from 2007, from 1.9 to 19.1 km, samples may include tropical lower stratosphere	n/a
Croteau et al. 2010	Troposphere	6.2		44.4	Tropical Composition, Cloud and Climate Coupling Experiment (TC4) WB-57 samples from 2007, from 1.9 to 19.1 km, samples may include tropical lower stratosphere	n/a
Croteau et al. 2010	Troposphere	6		44.2	Tropical Composition, Cloud and Climate Coupling Experiment (TC4) WB-57 samples from 2007, from 1.9 to 19.1 km, samples may include tropical lower stratosphere	n/a
Croteau et al. 2010	Troposphere	6.5		44.8	Tropical Composition, Cloud and Climate Coupling Experiment (TC4) WB-57 samples from 2007, from 1.9 to 19.1 km, samples may include tropical lower stratosphere	n/a
Croteau et al. 2010	Troposphere	5.8		43.7	Tropical Composition, Cloud and Climate Coupling Experiment (TC4) WB-57 samples from 2007, from 1.9 to 19.1 km, samples may include tropical lower stratosphere	n/a
Croteau et al. 2010	Troposphere	6.3		44.5	Tropical Composition, Cloud and Climate Coupling Experiment (TC4) WB-57 samples from 2007, from 1.9 to 19.1 km, samples may include tropical lower stratosphere	n/a
Croteau et al. 2010	Troposphere	6.1		44.6	Tropical Composition, Cloud and Climate Coupling Experiment (TC4) WB-57 samples from 2007, from 1.9 to 19.1 km, samples may include tropical lower stratosphere	n/a
Croteau et al. 2010	Troposphere	6.4		44.3	Tropical Composition, Cloud and Climate Coupling Experiment (TC4) WB-57 samples from 2007, from 1.9 to 19.1 km, samples may include tropical lower stratosphere	n/a
Croteau et al. 2010	Troposphere	6.7		45.2	Tropical Composition, Cloud and Climate Coupling Experiment (TC4) WB-57 samples from 2007, from 1.9 to 19.1 km, samples may include tropical lower stratosphere	n/a
Croteau et al. 2010	Troposphere	6.5		44.9	Tropical Composition, Cloud and Climate Coupling Experiment (TC4) WB-57 samples from 2007, from 1.9 to 19.1 km, samples may include tropical lower stratosphere	n/a
Croteau et al. 2010	Troposphere	7.5		45.2	Tropical Composition, Cloud and Climate Coupling Experiment (TC4) WB-57 samples from 2007, from 1.9 to 19.1 km, samples may include tropical lower stratosphere	n/a
Croteau et al. 2010	Troposphere	7.1		45.1	Tropical Composition, Cloud and Climate Coupling Experiment (TC4) WB-57 samples from 2007, from 1.9 to 19.1 km, samples may include tropical lower stratosphere	n/a
Croteau et al. 2010	Troposphere	6.5		44	Tropical Composition, Cloud and Climate Coupling Experiment (TC4) WB-57 samples from 2007, from 1.9 to 19.1 km, samples may include tropical lower stratosphere	n/a
Croteau et al. 2010	Troposphere	6.6		43.8	Tropical Composition, Cloud and Climate Coupling Experiment (TC4) DC-8 samples from 2007, from 0.3 to 11.6 km, samples may include tropical lower stratosphere	n/a
Croteau et al. 2010	Troposphere	6		44.5	Tropical Composition, Cloud and Climate Coupling Experiment (TC4) DC-8 samples from 2007, from 0.3 to 11.6 km, samples may include tropical lower stratosphere	n/a
Croteau et al. 2010	Troposphere	6.4		44.6	Tropical Composition, Cloud and Climate Coupling Experiment (TC4) DC-8 samples from 2007, from 0.3 to 11.6 km, samples may include tropical lower stratosphere	n/a
Croteau et al. 2010	Troposphere	6.1		44.4	Tropical Composition, Cloud and Climate Coupling Experiment (TC4) DC-8 samples from 2007, from 0.3 to 11.6 km, samples may include tropical lower stratosphere	n/a
Croteau et al. 2010	Troposphere	6.2		44.2	Tropical Composition, Cloud and Climate Coupling Experiment (TC4) DC-8 samples from 2007, from 0.3 to 11.6 km, samples may include tropical lower stratosphere	n/a
Croteau et al. 2010	Troposphere	5.8		44.6	Tropical Composition, Cloud and Climate Coupling Experiment (TC4) DC-8 samples from 2007, from 0.3 to 11.6 km, samples may include tropical lower stratosphere	n/a
Croteau et al. 2010	Troposphere	6.3		43.6	Tropical Composition, Cloud and Climate Coupling Experiment (TC4) DC-8 samples from 2007, from 0.3 to 11.6 km, samples may include tropical lower stratosphere	n/a
Croteau et al. 2010	Troposphere	6		43.6	Tropical Composition, Cloud and Climate Coupling Experiment (TC4) DC-8 samples from 2007, from 0.3 to 11.6 km, samples may include tropical lower stratosphere	n/a
Croteau et al. 2010	Troposphere	6.5		44	Tropical Composition, Cloud and Climate Coupling Experiment (TC4) DC-8 samples from 2007, from 0.3 to 11.6 km, samples may include tropical lower stratosphere	n/a
Croteau et al. 2010	Troposphere	6.3		44.3	Tropical Composition, Cloud and Climate Coupling Experiment (TC4) DC-8 samples from 2007, from 0.3 to 11.6 km, samples may include tropical lower stratosphere	n/a
Croteau et al. 2010	Troposphere	6		43.9	Tropical Composition, Cloud and Climate Coupling Experiment (TC4) DC-8 samples from 2007, from 0.3 to 11.6 km, samples may include tropical lower stratosphere	n/a
Croteau et al. 2010	Troposphere	6.7		44.6	Tropical Composition, Cloud and Climate Coupling Experiment (TC4) DC-8 samples from 2007, from 0.3 to 11.6 km, samples may include tropical lower stratosphere	n/a
Croteau et al. 2010	Troposphere	6.3		44.6	Tropical Composition, Cloud and Climate Coupling Experiment (TC4) DC-8 samples from 2007, from 0.3 to 11.6 km, samples may include tropical lower stratosphere	n/a
Croteau et al. 2010	Troposphere	6.3		44.8	Tropical Composition, Cloud and Climate Coupling Experiment (TC4) DC-8 samples from 2007, from 0.3 to 11.6 km, samples may include tropical lower stratosphere	n/a
Croteau et al. 2010	Troposphere	6.4		44.3	Tropical Composition, Cloud and Climate Coupling Experiment (TC4) DC-8 samples from 2007, from 0.3 to 11.6 km, samples may include tropical lower stratosphere	n/a
Croteau et al. 2010	Troposphere	5.6		44.4	Tropical Composition, Cloud and Climate Coupling Experiment (TC4) DC-8 samples from 2007, from 0.3 to 11.6 km, samples may include tropical lower stratosphere	n/a
Croteau et al. 2010	Troposphere	6.1		44.2	Tropical Composition, Cloud and Climate Coupling Experiment (TC4) DC-8 samples from 2007, from 0.3 to 11.6 km, samples may include tropical lower stratosphere	n/a
Croteau et al. 2010	Troposphere	6.2		44.1	Tropical Composition, Cloud and Climate Coupling Experiment (TC4) DC-8 samples from 2007, from 0.3 to 11.6 km, samples may include tropical lower stratosphere	n/a
Croteau et al. 2010	Troposphere	5.7		44.3	Tropical Composition, Cloud and Climate Coupling Experiment (TC4) DC-8 samples from 2007, from 0.3 to 11.6 km, samples may include tropical lower stratosphere	n/a
Croteau et al. 2010	Troposphere	6.5		44.3	Tropical Composition, Cloud and Climate Coupling Experiment (TC4) DC-8 samples from 2007, from 0.3 to 11.6 km, samples may include tropical lower stratosphere	n/a
Croteau et al. 2010	Troposphere	6.3		44.5	Tropical Composition, Cloud and Climate Coupling Experiment (TC4) DC-8 samples from 2007, from 0.3 to 11.6 km, samples may include tropical lower stratosphere	n/a
Croteau et al. 2010	Troposphere	6		44.6	Tropical Composition, Cloud and Climate Coupling Experiment (TC4) DC-8 samples from 2007, from 0.3 to 11.6 km, samples may include tropical lower stratosphere	n/a
Croteau et al. 2010	Troposphere	6.4		44.3	Tropical Composition, Cloud and Climate Coupling Experiment (TC4) DC-8 samples from 2007, from 0.3 to 11.6 km, samples may include tropical lower stratosphere	n/a
Croteau et al. 2010	Troposphere	6.3		44.3	Tropical Composition, Cloud and Climate Coupling Experiment (TC4) DC-8 samples from 2007, from 0.3 to 11.6 km, samples may include tropical lower stratosphere	n/a
Croteau et al. 2010	Troposphere	6.4		44.9	Tropical Composition, Cloud and Climate Coupling Experiment (TC4) DC-8 samples from 2007, from 0.3 to 11.6 km, samples may include tropical lower stratosphere	n/a
Croteau et al. 2010	Troposphere	6.3		44.1	Tropical Composition, Cloud and Climate Coupling Experiment (TC4) DC-8 samples from 2007, from 0.3 to 11.6 km, samples may include tropical lower stratosphere	n/a
Croteau et al. 2010	Troposphere	6.6		44	Tropical Composition, Cloud and Climate Coupling Experiment (TC4) DC-8 samples from 2007, from 0.3 to 11.6 km, samples may include tropical lower stratosphere	n/a
Croteau et al. 2010	Troposphere	5.8		44	Tropical Composition, Cloud and Climate Coupling Experiment (TC4) DC-8 samples from 2007, from 0.3 to 11.6 km, samples may include tropical lower stratosphere	n/a
Dore et al._1998	Marine	6.8		46.8	subtropical N Pacific_0 to 3000 m depth_September 1996 to April 1997	no
Dore et al._1998	Marine	7.3		45.9	subtropical N Pacific_0 to 3000 m depth_September 1996 to April 1997	no
Dore et al._1998	Marine	8.2		45.1	subtropical N Pacific_0 to 3000 m depth_September 1996 to April 1997	no
Dore et al._1998	Marine	9		44.4	subtropical N Pacific_0 to 3000 m depth_September 1996 to April 1997	no
Dore et al._1998	Marine	7.8		45.2	subtropical N Pacific_0 to 3000 m depth_September 1996 to April 1997	no
Dore et al._1998	Marine	7		44.9	subtropical N Pacific_0 to 3000 m depth_September 1996 to April 1997	no
Dore et al._1998	Marine	8.2		44.2	subtropical N Pacific_0 to 3000 m depth_September 1996 to April 1997	no
Dore et al._1998	Marine	7.9		47	subtropical N Pacific_0 to 3000 m depth_September 1996 to April 1997	no
Dore et al._1998	Marine	6.8		46.4	subtropical N Pacific_0 to 3000 m depth_September 1996 to April 1997	no
Dore et al._1998	Marine	7		43.5	subtropical N Pacific_0 to 3000 m depth_September 1996 to April 1997	no
Dore et al._1998	Marine	7.4		45.1	subtropical N Pacific_0 to 3000 m depth_September 1996 to April 1997	no
Dore et al._1998	Marine	6.7		44.5	subtropical N Pacific_0 to 3000 m depth_September 1996 to April 1997	no
Dore et al._1998	Marine	5.7		42.2	subtropical N Pacific_0 to 3000 m depth_September 1996 to April 1997	no
Dore et al._1998	Marine	6.4		47	subtropical N Pacific_0 to 3000 m depth_September 1996 to April 1997	no
Dore et al._1998	Marine	7.1		46.2	subtropical N Pacific_0 to 3000 m depth_September 1996 to April 1997	no
Dore et al._1998	Marine	6.2		45.2	subtropical N Pacific_0 to 3000 m depth_September 1996 to April 1997	no
Dore et al._1998	Marine	6.3		43.4	subtropical N Pacific_0 to 3000 m depth_September 1996 to April 1997	no
Dore et al._1998	Marine	6.8		43.4	subtropical N Pacific_0 to 3000 m depth_September 1996 to April 1997	no
Dore et al._1998	Marine	6.6		46.3	subtropical N Pacific_0 to 3000 m depth_September 1996 to April 1997	no
Dore et al._1998	Marine	6.1		43.4	subtropical N Pacific_0 to 3000 m depth_September 1996 to April 1997	no
Dore et al._1998	Marine	6.8		43.4	subtropical N Pacific_0 to 3000 m depth_September 1996 to April 1997	no
Dore et al._1998	Marine	6.5		44.3	subtropical N Pacific_0 to 3000 m depth_September 1996 to April 1997	no
Dore et al._1998	Marine	6.6		43.1	subtropical N Pacific_0 to 3000 m depth_September 1996 to April 1997	no
Dore et al._1998	Marine	6.2		46.3	subtropical N Pacific_0 to 3000 m depth_September 1996 to April 1997	no
Dore et al._1998	Marine	5.7		44.9	subtropical N Pacific_0 to 3000 m depth_September 1996 to April 1997	no
Dore et al._1998	Marine	6.5		45.3	subtropical N Pacific_0 to 3000 m depth_September 1996 to April 1997	no
Dore et al._1998	Marine	6.8		42.3	subtropical N Pacific_0 to 3000 m depth_September 1996 to April 1997	no
Dore et al._1998	Marine	6.8		43.2	subtropical N Pacific_0 to 3000 m depth_September 1996 to April 1997	no
Dore et al._1998	Marine	6.1		40.9	subtropical N Pacific_0 to 3000 m depth_September 1996 to April 1997	no
Dore et al._1998	Marine	6.6		43.6	subtropical N Pacific_0 to 3000 m depth_September 1996 to April 1997	no
Dore et al._1998	Marine	7.3		44.5	subtropical N Pacific_0 to 3000 m depth_September 1996 to April 1997	no
Dore et al._1998	Marine	6.6		43.3	subtropical N Pacific_0 to 3000 m depth_September 1996 to April 1997	no
Dore et al._1998	Marine	7.2		42.6	subtropical N Pacific_0 to 3000 m depth_September 1996 to April 1997	no
Dore et al._1998	Marine	6.1		44.8	subtropical N Pacific_0 to 3000 m depth_September 1996 to April 1997	no
Dore et al._1998	Marine	6.2		44	subtropical N Pacific_0 to 3000 m depth_September 1996 to April 1997	no
Dore et al._1998	Marine	6.3		43.1	subtropical N Pacific_0 to 3000 m depth_September 1996 to April 1997	no
Dore et al._1998	Marine	7.1		42.5	subtropical N Pacific_0 to 3000 m depth_September 1996 to April 1997	no
Dore et al._1998	Marine	8		44.5	subtropical N Pacific_0 to 3000 m depth_September 1996 to April 1997	no
Dore et al._1998	Marine	8.1		51.6	subtropical N Pacific_0 to 3000 m depth_September 1996 to April 1997	no
Dore et al._1998	Marine	7.5		48.3	subtropical N Pacific_0 to 3000 m depth_September 1996 to April 1997	no
Dore et al._1998	Marine	7.7		47.9	subtropical N Pacific_0 to 3000 m depth_September 1996 to April 1997	no
Dore et al._1998	Marine	8.5		52.4	subtropical N Pacific_0 to 3000 m depth_September 1996 to April 1997	no
Dore et al._1998	Marine	8		55.2	subtropical N Pacific_0 to 3000 m depth_September 1996 to April 1997	no
Dore et al._1998	Marine	8.7		56.1	subtropical N Pacific_0 to 3000 m depth_September 1996 to April 1997	no
Dore et al._1998	Marine	8.9		55.1	subtropical N Pacific_0 to 3000 m depth_September 1996 to April 1997	no
Dore et al._1998	Marine	8.5		55.4	subtropical N Pacific_0 to 3000 m depth_September 1996 to April 1997	no
Dore et al._1998	Marine	8.7		55.5	subtropical N Pacific_0 to 3000 m depth_September 1996 to April 1997	no
Dore et al._1998	Marine	7.9		55.1	subtropical N Pacific_0 to 3000 m depth_September 1996 to April 1997	no
Frame et al._2014	Marine	6.8	20.5	44.8	eastern S Atlantic_19 to 999 m_station 5_positive surface flux_November to December 2007	yes
Frame et al._2014	Marine	6.8	20.8	45.2	eastern S Atlantic_19 to 999 m_station 5_positive surface flux_November to December 2007	yes
Frame et al._2014	Marine	7.8	18.8	45.6	eastern S Atlantic_19 to 999 m_station 5_positive surface flux_November to December 2007	no
Frame et al._2014	Marine	5.8	18.3	41.9	eastern S Atlantic_19 to 999 m_station 5_positive surface flux_November to December 2007	no
Frame et al._2014	Marine	5.4	16.6	40.8	eastern S Atlantic_19 to 999 m_station 5_positive surface flux_November to December 2007	no
Frame et al._2014	Marine	5.5	10.9	39.6	eastern S Atlantic_19 to 999 m_station 5_positive surface flux_November to December 2007	no
Frame et al._2014	Marine	7.1	15.7	42.4	eastern S Atlantic_19 to 999 m_station 5_positive surface flux_November to December 2007	no
Frame et al._2014	Marine	7.8	18.1	45	eastern S Atlantic_19 to 999 m_station 5_positive surface flux_November to December 2007	no
Frame et al._2014	Marine	8	20.7	46.3	eastern S Atlantic_19 to 999 m_station 5_positive surface flux_November to December 2007	no
Frame et al._2014	Marine	7.5	16.3	44.2	eastern S Atlantic_19 to 999 m_station 5_positive surface flux_November to December 2007	no
Frame et al._2014	Marine	8	18.9	46.1	eastern S Atlantic_19 to 999 m_station 5_positive surface flux_November to December 2007	no
Frame et al._2014	Marine	8.4	19.3	47.2	eastern S Atlantic_19 to 999 m_station 5_positive surface flux_November to December 2007	no
Frame et al._2014	Marine	7.1	23.5	45.2	eastern S Atlantic_20 to 798 m_station 6_positive surface flux_November to December 2007	yes
Frame et al._2014	Marine	7.4	21.9	45.2	eastern S Atlantic_20 to 798 m_station 6_positive surface flux_November to December 2007	yes
Frame et al._2014	Marine	7.2	25.2	45.4	eastern S Atlantic_20 to 798 m_station 6_positive surface flux_November to December 2007	yes
Frame et al._2014	Marine	6.9	24.6	44.4	eastern S Atlantic_20 to 798 m_station 6_positive surface flux_November to December 2007	no
Frame et al._2014	Marine	6.2	15	42.2	eastern S Atlantic_20 to 798 m_station 6_positive surface flux_November to December 2007	no
Frame et al._2014	Marine	5.9	13.8	40.9	eastern S Atlantic_20 to 798 m_station 6_positive surface flux_November to December 2007	no
Frame et al._2014	Marine	5.7	11.3	39.5	eastern S Atlantic_20 to 798 m_station 6_positive surface flux_November to December 2007	no
Frame et al._2014	Marine	6.8	14.4	42.4	eastern S Atlantic_20 to 798 m_station 6_positive surface flux_November to December 2007	no
Frame et al._2014	Marine	7.6	17.4	44.6	eastern S Atlantic_20 to 798 m_station 6_positive surface flux_November to December 2007	no
Frame et al._2014	Marine	8.4	18.8	46.2	eastern S Atlantic_20 to 798 m_station 6_positive surface flux_November to December 2007	no
Frame et al._2014	Marine	7.2	20.1	45.5	eastern S Atlantic_20 to 899 m_station 7_positive surface flux_November to December 2007	yes
Frame et al._2014	Marine	7.1	23.3	45.3	eastern S Atlantic_20 to 899 m_station 7_positive surface flux_November to December 2007	yes
Frame et al._2014	Marine	7.3	20.6	45.2	eastern S Atlantic_20 to 899 m_station 7_positive surface flux_November to December 2007	yes
Frame et al._2014	Marine	6.8	18.6	44	eastern S Atlantic_20 to 899 m_station 7_positive surface flux_November to December 2007	yes
Frame et al._2014	Marine	6	16.9	42.3	eastern S Atlantic_20 to 899 m_station 7_positive surface flux_November to December 2007	no
Frame et al._2014	Marine	5.9	11.2	40.3	eastern S Atlantic_20 to 899 m_station 7_positive surface flux_November to December 2007	no
Frame et al._2014	Marine	5.9	9.4	39.1	eastern S Atlantic_20 to 899 m_station 7_positive surface flux_November to December 2007	no
Frame et al._2014	Marine	7.4	14.3	42.9	eastern S Atlantic_20 to 899 m_station 7_positive surface flux_November to December 2007	no
Frame et al._2014	Marine	8	17.3	45.2	eastern S Atlantic_20 to 899 m_station 7_positive surface flux_November to December 2007	no
Frame et al._2014	Marine	8.6	18.4	46.6	eastern S Atlantic_20 to 899 m_station 7_positive surface flux_November to December 2007	no
Frame et al._2014	Marine	6.6	12.4	41.2	eastern S Atlantic_20 to 899 m_station 7_positive surface flux_November to December 2007	no
Frame et al._2014	Marine	7.5	15.3	43.7	eastern S Atlantic_20 to 899 m_station 7_positive surface flux_November to December 2007	no
Frame et al._2014	Marine	8.1	17.3	45.7	eastern S Atlantic_20 to 899 m_station 7_positive surface flux_November to December 2007	no
Frame et al._2014	Marine	8.8	18.3	46.9	eastern S Atlantic_20 to 899 m_station 7_positive surface flux_November to December 2007	no
Frame et al._2014	Marine	7.5	20.1	46	eastern S Atlantic_19 to 800 m_station 8_negative surface flux_November to December 2007	no
Frame et al._2014	Marine	7.4	21	45.1	eastern S Atlantic_19 to 800 m_station 8_negative surface flux_November to December 2007	no
Frame et al._2014	Marine	7.4	20.8	45.3	eastern S Atlantic_19 to 800 m_station 8_negative surface flux_November to December 2007	no
Frame et al._2014	Marine	7.3	17.7	44.5	eastern S Atlantic_19 to 800 m_station 8_negative surface flux_November to December 2007	no
Frame et al._2014	Marine	6.6	16	43.6	eastern S Atlantic_19 to 800 m_station 8_negative surface flux_November to December 2007	no
Frame et al._2014	Marine	5.7	10.4	39.7	eastern S Atlantic_19 to 800 m_station 8_negative surface flux_November to December 2007	no
Frame et al._2014	Marine	5.7	11	39.4	eastern S Atlantic_19 to 800 m_station 8_negative surface flux_November to December 2007	no
Frame et al._2014	Marine	6.9	13.3	42	eastern S Atlantic_19 to 800 m_station 8_negative surface flux_November to December 2007	no
Frame et al._2014	Marine	8.1	17.2	44.9	eastern S Atlantic_19 to 800 m_station 8_negative surface flux_November to December 2007	no
Frame et al._2014	Marine	8.6	17.8	46.6	eastern S Atlantic_19 to 800 m_station 8_negative surface flux_November to December 2007	no
Frame et al._2014	Marine	7.6	22	46	eastern S Atlantic_20 to 1999 m_station 9_zero surface flux_November to December 2007	no
Frame et al._2014	Marine	7.5	22.9	45.6	eastern S Atlantic_20 to 1999 m_station 9_zero surface flux_November to December 2007	no
Frame et al._2014	Marine	7.1	17.1	44.7	eastern S Atlantic_20 to 1999 m_station 9_zero surface flux_November to December 2007	no
Frame et al._2014	Marine	6.6	17.6	42.8	eastern S Atlantic_20 to 1999 m_station 9_zero surface flux_November to December 2007	no
Frame et al._2014	Marine	6.1	14.4	41.4	eastern S Atlantic_20 to 1999 m_station 9_zero surface flux_November to December 2007	no
Frame et al._2014	Marine	5.7	9.8	39.6	eastern S Atlantic_20 to 1999 m_station 9_zero surface flux_November to December 2007	no
Frame et al._2014	Marine	5.6	9.5	38.9	eastern S Atlantic_20 to 1999 m_station 9_zero surface flux_November to December 2007	no
Frame et al._2014	Marine	7.1	13.6	42.2	eastern S Atlantic_20 to 1999 m_station 9_zero surface flux_November to December 2007	no
Frame et al._2014	Marine	8	16.9	44.7	eastern S Atlantic_20 to 1999 m_station 9_zero surface flux_November to December 2007	no
Frame et al._2014	Marine	8.6	17.6	46.5	eastern S Atlantic_20 to 1999 m_station 9_zero surface flux_November to December 2007	no
Frame et al._2014	Marine	6.2	10.1	39.9	eastern S Atlantic_20 to 1999 m_station 9_zero surface flux_November to December 2007	no
Frame et al._2014	Marine	7.6	15	43.5	eastern S Atlantic_20 to 1999 m_station 9_zero surface flux_November to December 2007	no
Frame et al._2014	Marine	8.4	16.1	45.7	eastern S Atlantic_20 to 1999 m_station 9_zero surface flux_November to December 2007	no
Frame et al._2014	Marine	8.7	19.1	47.4	eastern S Atlantic_20 to 1999 m_station 9_zero surface flux_November to December 2007	no
Frame et al._2014	Marine	8.9	19	47.5	eastern S Atlantic_20 to 1999 m_station 9_zero surface flux_November to December 2007	no
Frame et al._2014	Marine	7.6	18	45.3	eastern S Atlantic_20 to 169 m_station 10_positive surface flux_November to December 2007	yes
Frame et al._2014	Marine	7.1	18.9	43.8	eastern S Atlantic_20 to 169 m_station 10_positive surface flux_November to December 2007	yes
Frame et al._2014	Marine	7.1	18	44.9	eastern S Atlantic_20 to 169 m_station 10_positive surface flux_November to December 2007	yes
Frame et al._2014	Marine	6.1	11.9	42.1	eastern S Atlantic_20 to 169 m_station 10_positive surface flux_November to December 2007	yes
Frame et al._2014	Marine	5	10	39.1	eastern S Atlantic_20 to 169 m_station 10_positive surface flux_November to December 2007	no
Frame et al._2014	Marine	5.5	9.4	38.7	eastern S Atlantic_20 to 169 m_station 10_positive surface flux_November to December 2007	no
Frame et al._2014	Marine	5.9	9.6	38.9	eastern S Atlantic_20 to 169 m_station 10_positive surface flux_November to December 2007	no
Frame et al._2014	Marine	6.8	13.5	41.4	eastern S Atlantic_20 to 169 m_station 10_positive surface flux_November to December 2007	no
Frame et al._2014	Marine	8	16.6	44.7	eastern S Atlantic_20 to 169 m_station 10_positive surface flux_November to December 2007	no
Frame et al._2014	Marine	8.8	17.6	46.7	eastern S Atlantic_20 to 169 m_station 10_positive surface flux_November to December 2007	no
Frame et al._2014	Marine	5.7	8.4	38.7	eastern S Atlantic_20 to 169 m_station 10_positive surface flux_November to December 2007	no
Frame et al._2014	Marine	5.9	9	38.7	eastern S Atlantic_20 to 169 m_station 10_positive surface flux_November to December 2007	no
Frame et al._2014	Marine	7.7	21	45.8	eastern S Atlantic_20 to 700 m_station 11_negative surface flux_November to December 2007	no
Frame et al._2014	Marine	8	16.4	45.7	eastern S Atlantic_20 to 700 m_station 11_negative surface flux_November to December 2007	no
Frame et al._2014	Marine	6.7	14.3	43.4	eastern S Atlantic_20 to 700 m_station 11_negative surface flux_November to December 2007	no
Frame et al._2014	Marine	6	8.4	40.4	eastern S Atlantic_20 to 700 m_station 11_negative surface flux_November to December 2007	no
Frame et al._2014	Marine	5.5	8.8	39.3	eastern S Atlantic_20 to 700 m_station 11_negative surface flux_November to December 2007	no
Frame et al._2014	Marine	5.5	8.6	38.6	eastern S Atlantic_20 to 700 m_station 11_negative surface flux_November to December 2007	no
Frame et al._2014	Marine	5.8	8.9	38.8	eastern S Atlantic_20 to 700 m_station 11_negative surface flux_November to December 2007	no
Frame et al._2014	Marine	7.1	12.8	42.3	eastern S Atlantic_20 to 700 m_station 11_negative surface flux_November to December 2007	no
Frame et al._2014	Marine	8.2	16.1	45.1	eastern S Atlantic_20 to 700 m_station 11_negative surface flux_November to December 2007	no
Frame et al._2014	Marine	8.8	17.3	46.6	eastern S Atlantic_20 to 700 m_station 11_negative surface flux_November to December 2007	no
Frame et al._2014	Marine	6.4	10.1	40.1	eastern S Atlantic_20 to 700 m_station 11_negative surface flux_November to December 2007	no
Frame et al._2014	Marine	6.7	12.3	41.3	eastern S Atlantic_20 to 700 m_station 11_negative surface flux_November to December 2007	no
Frame et al._2014	Marine	7.5	14	43.1	eastern S Atlantic_20 to 700 m_station 11_negative surface flux_November to December 2007	no
Frame et al._2014	Marine	7.6	15.9	43.9	eastern S Atlantic_20 to 700 m_station 11_negative surface flux_November to December 2007	no
Frame et al._2014	Marine	8.4	17.4	45.7	eastern S Atlantic_20 to 700 m_station 11_negative surface flux_November to December 2007	no
Frame et al._2014	Marine	7.8	16.8	45.6	eastern S Atlantic_20 to 800 m_station 12_negative surface flux_November to December 2007	no
Frame et al._2014	Marine	7.9	17.9	45.5	eastern S Atlantic_20 to 800 m_station 12_negative surface flux_November to December 2007	no
Frame et al._2014	Marine	7.7	16.7	45.2	eastern S Atlantic_20 to 800 m_station 12_negative surface flux_November to December 2007	no
Frame et al._2014	Marine	7.1	15.7	43.6	eastern S Atlantic_20 to 800 m_station 12_negative surface flux_November to December 2007	no
Frame et al._2014	Marine	5.8	8.3	39.8	eastern S Atlantic_20 to 800 m_station 12_negative surface flux_November to December 2007	no
Frame et al._2014	Marine	5.5	8.1	39	eastern S Atlantic_20 to 800 m_station 12_negative surface flux_November to December 2007	no
Frame et al._2014	Marine	7	13.3	42.1	eastern S Atlantic_20 to 800 m_station 12_negative surface flux_November to December 2007	no
Frame et al._2014	Marine	8.2	16	44.9	eastern S Atlantic_20 to 800 m_station 12_negative surface flux_November to December 2007	no
Frame et al._2014	Marine	8.7	18.7	46.5	eastern S Atlantic_20 to 800 m_station 12_negative surface flux_November to December 2007	no
Frame et al._2014	Marine	7.6	18.9	45.5	eastern S Atlantic_20 to 600 m_station 13_negative surface flux_November to December 2007	no
Frame et al._2014	Marine	7.7	18.7	45.5	eastern S Atlantic_20 to 600 m_station 13_negative surface flux_November to December 2007	no
Frame et al._2014	Marine	7.2	17.1	44.5	eastern S Atlantic_20 to 600 m_station 13_negative surface flux_November to December 2007	no
Frame et al._2014	Marine	6.1	9.9	41.9	eastern S Atlantic_20 to 600 m_station 13_negative surface flux_November to December 2007	no
Frame et al._2014	Marine	5.5	8.2	38.9	eastern S Atlantic_20 to 600 m_station 13_negative surface flux_November to December 2007	no
Frame et al._2014	Marine	5.5	8.7	38.7	eastern S Atlantic_20 to 600 m_station 13_negative surface flux_November to December 2007	no
Frame et al._2014	Marine	5.6	9	38.8	eastern S Atlantic_20 to 600 m_station 13_negative surface flux_November to December 2007	no
Frame et al._2014	Marine	6.9	12.2	41.8	eastern S Atlantic_20 to 600 m_station 13_negative surface flux_November to December 2007	no
Frame et al._2014	Marine	8.1	16.2	45.2	eastern S Atlantic_20 to 600 m_station 13_negative surface flux_November to December 2007	no
Frame et al._2014	Marine	7.9	17.1	45.5	eastern S Atlantic_20 to 799 m_station 14_negative surface flux_November to December 2007	no
Frame et al._2014	Marine	8.2	17.4	45	eastern S Atlantic_20 to 799 m_station 14_negative surface flux_November to December 2007	no
Frame et al._2014	Marine	7.3	15.5	45.1	eastern S Atlantic_20 to 799 m_station 14_negative surface flux_November to December 2007	no
Frame et al._2014	Marine	7.2	15.9	44.1	eastern S Atlantic_20 to 799 m_station 14_negative surface flux_November to December 2007	no
Frame et al._2014	Marine	5.3	7.9	38.7	eastern S Atlantic_20 to 799 m_station 14_negative surface flux_November to December 2007	no
Frame et al._2014	Marine	5.6	9.6	38.9	eastern S Atlantic_20 to 799 m_station 14_negative surface flux_November to December 2007	no
Frame et al._2014	Marine	5.6	8.5	38.7	eastern S Atlantic_20 to 799 m_station 14_negative surface flux_November to December 2007	no
Frame et al._2014	Marine	6.7	12.8	41.9	eastern S Atlantic_20 to 799 m_station 14_negative surface flux_November to December 2007	no
Frame et al._2014	Marine	8.1	16.4	45.3	eastern S Atlantic_20 to 799 m_station 14_negative surface flux_November to December 2007	no
Frame et al._2014	Marine	8.8	19.3	46.6	eastern S Atlantic_20 to 799 m_station 14_negative surface flux_November to December 2007	no
Frame et al._2014	Marine	7.6	18.3	45.3	eastern S Atlantic_20 to 1000 m_station 15_positive surface flux_November to December 2007	yes
Frame et al._2014	Marine	5.9	10.2	41.6	eastern S Atlantic_20 to 1000 m_station 15_positive surface flux_November to December 2007	yes
Frame et al._2014	Marine	5.1	8.3	39	eastern S Atlantic_20 to 1000 m_station 15_positive surface flux_November to December 2007	yes
Frame et al._2014	Marine	5.1	8.3	38.5	eastern S Atlantic_20 to 1000 m_station 15_positive surface flux_November to December 2007	yes
Frame et al._2014	Marine	5.5	7.7	38.2	eastern S Atlantic_20 to 1000 m_station 15_positive surface flux_November to December 2007	no
Frame et al._2014	Marine	5.6	9.6	38.4	eastern S Atlantic_20 to 1000 m_station 15_positive surface flux_November to December 2007	no
Frame et al._2014	Marine	5.6	8.9	38.7	eastern S Atlantic_20 to 1000 m_station 15_positive surface flux_November to December 2007	no
Frame et al._2014	Marine	5.9	8.9	39.3	eastern S Atlantic_20 to 1000 m_station 15_positive surface flux_November to December 2007	no
Frame et al._2014	Marine	6.6	12.2	41.6	eastern S Atlantic_20 to 1000 m_station 15_positive surface flux_November to December 2007	no
Frame et al._2014	Marine	8	15.6	45.1	eastern S Atlantic_20 to 1000 m_station 15_positive surface flux_November to December 2007	no
Frame et al._2014	Marine	8.7	17.4	46.5	eastern S Atlantic_20 to 1000 m_station 15_positive surface flux_November to December 2007	no
Frame et al._2014	Marine	9.1	17.1	47.5	eastern S Atlantic_20 to 1000 m_station 15_positive surface flux_November to December 2007	no
Frame et al._2014	Marine	7.9	15.3	45.4	eastern S Atlantic_20 to 600 m_station 16_negative surface flux_November to December 2007	no
Frame et al._2014	Marine	7	17	44.4	eastern S Atlantic_20 to 600 m_station 16_negative surface flux_November to December 2007	no
Frame et al._2014	Marine	5.8	10.5	41.7	eastern S Atlantic_20 to 600 m_station 16_negative surface flux_November to December 2007	no
Frame et al._2014	Marine	4.7	7.1	37.9	eastern S Atlantic_20 to 600 m_station 16_negative surface flux_November to December 2007	no
Frame et al._2014	Marine	5.5	8.6	38.7	eastern S Atlantic_20 to 600 m_station 16_negative surface flux_November to December 2007	no
Frame et al._2014	Marine	5.6	9.4	38.7	eastern S Atlantic_20 to 600 m_station 16_negative surface flux_November to December 2007	no
Frame et al._2014	Marine	5.6	9.3	38.8	eastern S Atlantic_20 to 600 m_station 16_negative surface flux_November to December 2007	no
Frame et al._2014	Marine	5.8	10.1	39.3	eastern S Atlantic_20 to 600 m_station 16_negative surface flux_November to December 2007	no
Frame et al._2014	Marine	6.6	13.1	41.5	eastern S Atlantic_20 to 600 m_station 16_negative surface flux_November to December 2007	no
Frame et al._2014	Marine	7.9	16.1	45	eastern S Atlantic_20 to 600 m_station 16_negative surface flux_November to December 2007	no
Frame et al._2014	Marine	4.8	7.3	38.3	eastern S Atlantic_40 to 799 m_station 17_positive surface flux_November to December 2007	yes
Frame et al._2014	Marine	4.8	7.4	38	eastern S Atlantic_40 to 799 m_station 17_positive surface flux_November to December 2007	yes
Frame et al._2014	Marine	5.2	7.2	38	eastern S Atlantic_40 to 799 m_station 17_positive surface flux_November to December 2007	yes
Frame et al._2014	Marine	5.8	8.2	38.5	eastern S Atlantic_40 to 799 m_station 17_positive surface flux_November to December 2007	no
Frame et al._2014	Marine	5.7	8.6	38.5	eastern S Atlantic_40 to 799 m_station 17_positive surface flux_November to December 2007	no
Frame et al._2014	Marine	5.7	7.5	38.5	eastern S Atlantic_40 to 799 m_station 17_positive surface flux_November to December 2007	no
Frame et al._2014	Marine	5.7	9.6	38.9	eastern S Atlantic_40 to 799 m_station 17_positive surface flux_November to December 2007	no
Frame et al._2014	Marine	6.6	12.8	42.2	eastern S Atlantic_40 to 799 m_station 17_positive surface flux_November to December 2007	no
Frame et al._2014	Marine	8	16.9	45.3	eastern S Atlantic_40 to 799 m_station 17_positive surface flux_November to December 2007	no
Frame et al._2014	Marine	5.5	8.7	42.1	eastern S Atlantic_40 to 799 m_station 17_positive surface flux_November to December 2007	no
Frame et al._2014	Marine	5.8	9.8	39.7	eastern S Atlantic_40 to 799 m_station 17_positive surface flux_November to December 2007	no
Frame et al._2014	Marine	8.8	17.2	46.6	eastern S Atlantic_40 to 799 m_station 17_positive surface flux_November to December 2007	no
Frame et al._2014	Marine	3.4	5.3	42	eastern S Atlantic_17 to 799 m_station 18_positive surface flux_November to December 2007	yes
Frame et al._2014	Marine	3.7	6.2	43.3	eastern S Atlantic_17 to 799 m_station 18_positive surface flux_November to December 2007	yes
Frame et al._2014	Marine	3.9	5.5	42.2	eastern S Atlantic_17 to 799 m_station 18_positive surface flux_November to December 2007	yes
Frame et al._2014	Marine	4.4	6.9	39.7	eastern S Atlantic_17 to 799 m_station 18_positive surface flux_November to December 2007	no
Frame et al._2014	Marine	5.1	6.7	38.8	eastern S Atlantic_17 to 799 m_station 18_positive surface flux_November to December 2007	no
Frame et al._2014	Marine	5.7	7.7	38.5	eastern S Atlantic_17 to 799 m_station 18_positive surface flux_November to December 2007	no
Frame et al._2014	Marine	5.8	9.9	39.2	eastern S Atlantic_17 to 799 m_station 18_positive surface flux_November to December 2007	no
Frame et al._2014	Marine	6.1	9.4	40.2	eastern S Atlantic_17 to 799 m_station 18_positive surface flux_November to December 2007	no
Frame et al._2014	Marine	7.7	15.8	44.6	eastern S Atlantic_17 to 799 m_station 18_positive surface flux_November to December 2007	no
Frame et al._2014	Marine	8.4	17.2	46	eastern S Atlantic_17 to 799 m_station 18_positive surface flux_November to December 2007	no
Frame et al._2014	Marine	5.2	6.2	37.5	eastern S Atlantic_150 to 400 m_station 19_flux not calculated_November to December 2007	no
Frame et al._2014	Marine	5.7	10	39.4	eastern S Atlantic_150 to 400 m_station 19_flux not calculated_November to December 2007	no
Frame et al._2014	Marine	6	10.6	40.8	eastern S Atlantic_150 to 400 m_station 19_flux not calculated_November to December 2007	no
Frame et al._2014	Marine	6.6	12.4	42.3	eastern S Atlantic_150 to 400 m_station 19_flux not calculated_November to December 2007	no
Frame et al._2014	Marine	5.6	9.3	43.2	eastern S Atlantic_11 to 400 m_station 20_positive surface flux_November to December 2007	yes
Frame et al._2014	Marine	5.5	9.3	43	eastern S Atlantic_11 to 400 m_station 20_positive surface flux_November to December 2007	yes
Frame et al._2014	Marine	5.6	8.8	42.7	eastern S Atlantic_11 to 400 m_station 20_positive surface flux_November to December 2007	yes
Frame et al._2014	Marine	5.4	8	41.4	eastern S Atlantic_11 to 400 m_station 20_positive surface flux_November to December 2007	no
Frame et al._2014	Marine	5.5	6.9	39.3	eastern S Atlantic_11 to 400 m_station 20_positive surface flux_November to December 2007	no
Frame et al._2014	Marine	5.6	8.3	39.1	eastern S Atlantic_11 to 400 m_station 20_positive surface flux_November to December 2007	no
Frame et al._2014	Marine	5.7	9.3	40.1	eastern S Atlantic_11 to 400 m_station 20_positive surface flux_November to December 2007	no
Frame et al._2014	Marine	6.4	11.3	41.5	eastern S Atlantic_11 to 400 m_station 20_positive surface flux_November to December 2007	no
Frame et al._2014	Marine	6.8	11.4	46.6	eastern S Atlantic_10 to 300 m_station 21_positive surface flux_November to December 2007	yes
Frame et al._2014	Marine	6.3	10.6	47	eastern S Atlantic_10 to 300 m_station 21_positive surface flux_November to December 2007	yes
Frame et al._2014	Marine	5.9	8.3	47.2	eastern S Atlantic_10 to 300 m_station 21_positive surface flux_November to December 2007	yes
Frame et al._2014	Marine	5.8	9.8	47.2	eastern S Atlantic_10 to 300 m_station 21_positive surface flux_November to December 2007	yes
Frame et al._2014	Marine	5.4	9.4	47.4	eastern S Atlantic_10 to 300 m_station 21_positive surface flux_November to December 2007	yes
Frame et al._2014	Marine	4.9	8.8	47.7	eastern S Atlantic_10 to 300 m_station 21_positive surface flux_November to December 2007	yes
Frame et al._2014	Marine	4.7	7.7	47.7	eastern S Atlantic_10 to 300 m_station 21_positive surface flux_November to December 2007	no
Frame et al._2014	Marine	4.9	8	44.5	eastern S Atlantic_10 to 300 m_station 21_positive surface flux_November to December 2007	no
Frame et al._2014	Marine	5.5	8.8	40.5	eastern S Atlantic_10 to 300 m_station 21_positive surface flux_November to December 2007	no
Frame et al._2014	Marine	5.9	10.5	40.7	eastern S Atlantic_10 to 300 m_station 21_positive surface flux_November to December 2007	no
Frame et al._2014	Marine	6.1	10.4	41	eastern S Atlantic_10 to 300 m_station 21_positive surface flux_November to December 2007	no
Frame et al._2014	Marine	7.5	14.6	46.5	eastern S Atlantic_10 to 264 m_station 22_flux not calculated_November to December 2007	no
Frame et al._2014	Marine	7.2	15.2	46.5	eastern S Atlantic_10 to 264 m_station 22_flux not calculated_November to December 2007	no
Frame et al._2014	Marine	7.3	17.3	46.7	eastern S Atlantic_10 to 264 m_station 22_flux not calculated_November to December 2007	no
Frame et al._2014	Marine	6.4	16	46.4	eastern S Atlantic_10 to 264 m_station 22_flux not calculated_November to December 2007	no
Frame et al._2014	Marine	6.8	12	44	eastern S Atlantic_10 to 264 m_station 22_flux not calculated_November to December 2007	no
Frame et al._2014	Marine	5.7	10.7	42.9	eastern S Atlantic_10 to 264 m_station 22_flux not calculated_November to December 2007	no
Frame et al._2014	Marine	5.5	10.6	42.8	eastern S Atlantic_10 to 264 m_station 22_flux not calculated_November to December 2007	no
Frame et al._2014	Marine	5.4	10.8	42.2	eastern S Atlantic_10 to 264 m_station 22_flux not calculated_November to December 2007	no
Frame et al._2014	Marine	4.8	11.4	44	eastern S Atlantic_10 to 264 m_station 22_flux not calculated_November to December 2007	no
Frame et al._2014	Marine	4.7	13	45.7	eastern S Atlantic_10 to 264 m_station 22_flux not calculated_November to December 2007	no
Frame et al._2014	Marine	4.8	14.3	46.9	eastern S Atlantic_10 to 264 m_station 22_flux not calculated_November to December 2007	no
Frame et al._2014	Marine	4.6	16.5	49	eastern S Atlantic_20 to 90 m_station 23_flux not calculated_November to December 2007	no
Frame et al._2014	Marine	4.6	17.3	48.6	eastern S Atlantic_20 to 90 m_station 23_flux not calculated_November to December 2007	no
Frame et al._2014	Marine	4.5	15.4	48.5	eastern S Atlantic_20 to 90 m_station 23_flux not calculated_November to December 2007	no
Frame et al._2014	Marine	3.8	16	48.8	eastern S Atlantic_20 to 90 m_station 23_flux not calculated_November to December 2007	no
Frame et al._2014	Marine	2.5	18.2	49.5	eastern S Atlantic_20 to 90 m_station 23_flux not calculated_November to December 2007	no
Frame et al._2014	Marine	-0.1	18.8	52.2	eastern S Atlantic_20 to 90 m_station 23_flux not calculated_November to December 2007	no
Frame et al._2014	Marine	7.3	17.2	45.4	eastern S Atlantic_10 to 600 m_station 24_positive surface flux_November to December 2007	yes
Frame et al._2014	Marine	7.2	16.1	44.1	eastern S Atlantic_10 to 600 m_station 24_positive surface flux_November to December 2007	yes
Frame et al._2014	Marine	6.9	14.7	44.6	eastern S Atlantic_10 to 600 m_station 24_positive surface flux_November to December 2007	yes
Frame et al._2014	Marine	7.2	15	45	eastern S Atlantic_10 to 600 m_station 24_positive surface flux_November to December 2007	yes
Frame et al._2014	Marine	6.7	14	44.8	eastern S Atlantic_10 to 600 m_station 24_positive surface flux_November to December 2007	yes
Frame et al._2014	Marine	6	10	42.1	eastern S Atlantic_10 to 600 m_station 24_positive surface flux_November to December 2007	no
Frame et al._2014	Marine	5.9	11.4	42.8	eastern S Atlantic_10 to 600 m_station 24_positive surface flux_November to December 2007	no
Frame et al._2014	Marine	5.8	12	42.2	eastern S Atlantic_10 to 600 m_station 24_positive surface flux_November to December 2007	no
Frame et al._2014	Marine	6.1	11.7	43	eastern S Atlantic_10 to 600 m_station 24_positive surface flux_November to December 2007	no
Frame et al._2014	Marine	6.6	12.4	42.7	eastern S Atlantic_10 to 600 m_station 24_positive surface flux_November to December 2007	no
Frame et al._2014	Marine	8	14.6	44.7	eastern S Atlantic_10 to 600 m_station 24_positive surface flux_November to December 2007	no
Frame et al._2014	Marine	7.8	16.4	45.1	eastern S Atlantic_10 to 1000 m_station 25_negative surface flux_November to December 2007	no
Frame et al._2014	Marine	7.5	16.2	44.8	eastern S Atlantic_10 to 1000 m_station 25_negative surface flux_November to December 2007	no
Frame et al._2014	Marine	6.9	19.6	45.2	eastern S Atlantic_10 to 1000 m_station 25_negative surface flux_November to December 2007	no
Frame et al._2014	Marine	6.5	13.4	44.3	eastern S Atlantic_10 to 1000 m_station 25_negative surface flux_November to December 2007	no
Frame et al._2014	Marine	6.1	10.2	43.9	eastern S Atlantic_10 to 1000 m_station 25_negative surface flux_November to December 2007	no
Frame et al._2014	Marine	5.9	10.6	44.2	eastern S Atlantic_10 to 1000 m_station 25_negative surface flux_November to December 2007	no
Frame et al._2014	Marine	6.6	11.5	42.2	eastern S Atlantic_10 to 1000 m_station 25_negative surface flux_November to December 2007	no
Frame et al._2014	Marine	7	12.2	42.5	eastern S Atlantic_10 to 1000 m_station 25_negative surface flux_November to December 2007	no
Frame et al._2014	Marine	7	13.1	42.7	eastern S Atlantic_10 to 1000 m_station 25_negative surface flux_November to December 2007	no
Frame et al._2014	Marine	7.6	13.4	43.5	eastern S Atlantic_10 to 1000 m_station 25_negative surface flux_November to December 2007	no
Frame et al._2014	Marine	8.3	16.8	46.3	eastern S Atlantic_10 to 1000 m_station 25_negative surface flux_November to December 2007	no
Frame et al._2014	Marine	8.7	16.6	46.6	eastern S Atlantic_10 to 1000 m_station 25_negative surface flux_November to December 2007	no
Frame et al._2014	Marine	8.8	16.9	47.6	eastern S Atlantic_10 to 1000 m_station 25_negative surface flux_November to December 2007	no
Frame et al._2014	Marine	7.5	17	45.7	eastern S Atlantic_10 to 800 m_station 26_positive surface flux_November to December 2007	yes
Frame et al._2014	Marine	7.4	19	45.9	eastern S Atlantic_10 to 800 m_station 26_positive surface flux_November to December 2008	yes
Frame et al._2014	Marine	7.6	20.3	46.3	eastern S Atlantic_10 to 800 m_station 26_positive surface flux_November to December 2009	yes
Frame et al._2014	Marine	6.5	12.9	44.8	eastern S Atlantic_10 to 800 m_station 26_positive surface flux_November to December 2010	no
Frame et al._2014	Marine	5.7	7.4	45.3	eastern S Atlantic_10 to 800 m_station 26_positive surface flux_November to December 2011	no
Frame et al._2014	Marine	5.4	8.2	45.5	eastern S Atlantic_10 to 800 m_station 26_positive surface flux_November to December 2012	no
Frame et al._2014	Marine	5.3	10.4	45.1	eastern S Atlantic_10 to 800 m_station 26_positive surface flux_November to December 2013	no
Frame et al._2014	Marine	6.8	13.2	42.7	eastern S Atlantic_10 to 800 m_station 26_positive surface flux_November to December 2014	no
Frame et al._2014	Marine	7.6	14.4	43.8	eastern S Atlantic_10 to 800 m_station 26_positive surface flux_November to December 2015	no
Frame et al._2014	Marine	8.3	16.5	45.8	eastern S Atlantic_10 to 800 m_station 26_positive surface flux_November to December 2016	no
Frame et al._2014	Marine	8.7	17.7	47.3	eastern S Atlantic_10 to 800 m_station 26_positive surface flux_November to December 2017	no
Frame et al._2014	Marine	7.7	18.8	45.8	eastern S Atlantic_10 to 299 m_station 27_negative surface flux_November to December 2007	no
Frame et al._2014	Marine	8	16.7	45.6	eastern S Atlantic_10 to 299 m_station 27_negative surface flux_November to December 2007	no
Frame et al._2014	Marine	7.7	15.4	45.5	eastern S Atlantic_10 to 299 m_station 27_negative surface flux_November to December 2007	no
Frame et al._2014	Marine	7.8	16.5	45.6	eastern S Atlantic_10 to 299 m_station 27_negative surface flux_November to December 2007	no
Frame et al._2014	Marine	7.9	15.6	45.4	eastern S Atlantic_10 to 299 m_station 27_negative surface flux_November to December 2007	no
Frame et al._2014	Marine	7.4	15.9	44.9	eastern S Atlantic_10 to 299 m_station 27_negative surface flux_November to December 2007	no
Frame et al._2014	Marine	6.8	13.7	43.4	eastern S Atlantic_10 to 299 m_station 27_negative surface flux_November to December 2007	no
Frame et al._2014	Marine	6.4	10.6	42.4	eastern S Atlantic_10 to 299 m_station 27_negative surface flux_November to December 2007	no
Frame et al._2014	Marine	5.4	7.9	45.9	eastern S Atlantic_10 to 299 m_station 27_negative surface flux_November to December 2007	no
Frame et al._2014	Marine	6.1	13.1	43.9	eastern S Atlantic_10 to 299 m_station 27_negative surface flux_November to December 2007	no
Ishijima et al._2007	Troposphere	7.2		44.4	Arctic and Antartic firn air_1990 onwards	n/a
Ishijima et al._2007	Troposphere	7.3		44.7	Arctic and Antartic firn air_1990 onwards	n/a
Ishijima et al._2007	Troposphere	7.2		44.5	Arctic and Antartic firn air_1990 onwards	n/a
Ishijima et al._2007	Troposphere	7.3		44.5	Arctic and Antartic firn air_1990 onwards	n/a
Ishijima et al._2007	Troposphere	7.2		44.5	Arctic and Antartic firn air_1990 onwards	n/a
Ishijima et al._2007	Troposphere	7.2		44.7	Arctic and Antartic firn air_1990 onwards	n/a
Ishijima et al._2007	Troposphere	7.1		44.7	Arctic and Antartic firn air_1990 onwards	n/a
Ishijima et al._2007	Troposphere	7.2		44.7	Arctic and Antartic firn air_1990 onwards	n/a
Ishijima et al._2007	Troposphere	7.2		44.6	Arctic and Antartic firn air_1990 onwards	n/a
Ishijima et al._2007	Troposphere	7		44.4	Arctic and Antartic firn air_1990 onwards	n/a
Ishijima et al._2007	Troposphere	7.2		44.6	Arctic and Antartic firn air_1990 onwards	n/a
Ishijima et al._2007	Troposphere	6.9		44.5	Arctic and Antartic firn air_1990 onwards	n/a
Ishijima et al._2007	Troposphere	7		44.5	Arctic and Antartic firn air_1990 onwards	n/a
Ishijima et al._2007	Troposphere	7.1		44.8	Arctic and Antartic firn air_1990 onwards	n/a
Ishijima et al._2007	Troposphere	6.9		44.3	Arctic and Antartic firn air_1990 onwards	n/a
Ishijima et al._2007	Troposphere	7		44.6	Arctic and Antartic firn air_1990 onwards	n/a
Ishijima et al._2007	Troposphere	7.1		44.4	Arctic and Antartic firn air_1990 onwards	n/a
Ishijima et al._2007	Troposphere	6.9		44.5	Arctic and Antartic firn air_1990 onwards	n/a
Ishijima et al._2007	Troposphere	7		44.5	Arctic and Antartic firn air_1990 onwards	n/a
Ishijima et al._2007	Troposphere	7.3		44.6	Arctic and Antartic firn air_1990 onwards	n/a
Ishijima et al._2007	Troposphere	7.6		44.9	Arctic and Antartic firn air_1990 onwards	n/a
Ishijima et al._2007	Troposphere	7.4		44.7	Arctic and Antartic firn air_1990 onwards	n/a
Ishijima et al._2007	Troposphere	7.3		44.6	Arctic and Antartic firn air_1990 onwards	n/a
Ishijima et al._2007	Troposphere	7.3		44.5	Arctic and Antartic firn air_1990 onwards	n/a
Ishijima et al._2007	Troposphere	7.1		44.7	Arctic and Antartic firn air_1990 onwards	n/a
Ishijima et al._2007	Troposphere	7.1		44.7	Arctic and Antartic firn air_1990 onwards	n/a
Ishijima et al._2007	Troposphere	7.1		44.4	Arctic and Antartic firn air_1990 onwards	n/a
Ishijima et al._2007	Troposphere	7.6		44.7	Arctic and Antartic firn air_1990 onwards	n/a
Ishijima et al._2007	Troposphere	7.5		44.8	Arctic and Antartic firn air_1990 onwards	n/a
Ishijima et al._2007	Troposphere	7.4		44.7	Arctic and Antartic firn air_1990 onwards	n/a
Ishijima et al._2007	Troposphere	7.3		44.6	Arctic and Antartic firn air_1990 onwards	n/a
Ishijima et al._2007	Troposphere	7.4		44.5	Arctic and Antartic firn air_1990 onwards	n/a
Ishijima et al._2007	Troposphere	7.3		44.7	Arctic and Antartic firn air_1990 onwards	n/a
Ishijima et al._2007	Troposphere	7.4		44.6	Arctic and Antartic firn air_1990 onwards	n/a
Ishijima et al._2007	Troposphere	7.3		44.5	Arctic and Antartic firn air_1990 onwards	n/a
Ishijima et al._2007	Troposphere	7.3		44.6	Arctic and Antartic firn air_1990 onwards	n/a
Ishijima et al._2007	Troposphere	7.1		44.6	Arctic and Antartic firn air_1990 onwards	n/a
Ishijima et al._2007	Troposphere	7		44.3	Arctic and Antartic firn air_1990 onwards	n/a
Ishijima et al._2007	Troposphere	7.1		44.6	Arctic and Antartic firn air_1990 onwards	n/a
Ishijima et al._2007	Troposphere	7		44.7	Arctic and Antartic firn air_1990 onwards	n/a
Ishijima et al._2007	Troposphere	7.1		44.7	Arctic and Antartic firn air_1990 onwards	n/a
Ishijima et al._2007	Troposphere	7.1		44.4	Arctic and Antartic firn air_1990 onwards	n/a
Ishijima et al._2007	Troposphere	6.9		44.3	Arctic and Antartic firn air_1990 onwards	n/a
Ishijima et al._2007	Troposphere	6.9		44.3	Arctic and Antartic firn air_1990 onwards	n/a
Ishijima et al._2007	Troposphere	7		44.2	Arctic and Antartic firn air_1990 onwards	n/a
Ishijima et al._2007	Troposphere	6.9		44.5	Arctic and Antartic firn air_1990 onwards	n/a
Ishijima et al._2007	Troposphere	6.9		44.3	Arctic and Antartic firn air_1990 onwards	n/a
Kaiser et al._2003	Troposphere	6.6		44.4	Mainz_Germany_12 m above-ground rooftop samples	n/a
Kaiser et al._2003	Troposphere	6.8	45.2	44.7	Spitsbergen_Norway_474 m	n/a
Kaiser et al._2003	Troposphere	6.6	44	44.4	Kollumerwaard_Netherlands_0 m	n/a
Kaiser et al._2003	Troposphere	6.6	44.6	44.5	Mainz_Germany_128 m	n/a
Kaiser et al._2003	Troposphere	6.7	44.6	44.6	Schauinsland_Germany_1205 m	n/a
Kaiser et al._2003	Troposphere	6.7	45.1	44.6	Mount Sonnblick_Austria_3106 m	n/a
Kaiser et al._2003	Troposphere	6.8	45.3	44.6	Izana_Tenerife_Spain_2370 m	n/a
Kaiser et al._2006	Stratosphere	7.5		44.6	India_17.3 km_17.5N/78.6E_March 1987	n/a
Kaiser et al._2006	Stratosphere	7.3		45	India_19.4 km_17.5N/78.6E_March 1987	n/a
Kaiser et al._2006	Stratosphere	14		50.2	India_23.4 km_17.5N/78.6E_March 1987	n/a
Kaiser et al._2006	Stratosphere	16.9		52.9	India_25.6 km_17.5N/78.6E_March 1987	n/a
Kaiser et al._2006	Stratosphere	14.8		51.3	India_23.9 km_17.5N/78.6E_March 1987	n/a
Kaiser et al._2006	Stratosphere	7.1		44.7	Kiruna_6 km_67.9N/21.1E_January 1992	n/a
Kaiser et al._2006	Stratosphere	7.1		44.8	Kiruna_7.5 km_67.9N/21.1E_January 1992	n/a
Kaiser et al._2006	Stratosphere	7.1		44.9	Kiruna_9.1 km_67.9N/21.1E_January 1992	n/a
Kaiser et al._2006	Stratosphere	7.1		44.8	Kiruna_10.6 km_67.9N/21.1E_January 1992	n/a
Kaiser et al._2006	Stratosphere	7.4		45.4	Kiruna_12 km_67.9N/21.1E_January 1992	n/a
Kaiser et al._2006	Stratosphere	8.5		46	Kiruna_13.2 km_67.9N/21.1E_January 1992	n/a
Kaiser et al._2006	Stratosphere	90.1		121.4	Kiruna_27.3 km_67.9N/21.1E_January 1992	n/a
Kaiser et al._2006	Stratosphere	86.9		116.6	Kiruna_25.5 km_67.9N/21.1E_January 1992	n/a
Kaiser et al._2006	Stratosphere	84.2		113	Kiruna_23.2 km_67.9N/21.1E_January 1992	n/a
Kaiser et al._2006	Stratosphere	50.4		82.6	Kiruna_21.2 km_67.9N/21.1E_January 1992	n/a
Kaiser et al._2006	Stratosphere	20.1		56.4	Kiruna_18 km_67.9N/21.1E_January 1992	n/a
Kaiser et al._2006	Stratosphere	15.7		52.3	Kiruna_16.5 km_67.9N/21.1E_January 1992	n/a
Kaiser et al._2006	Stratosphere	7.5		44.8	Kiruna_7.3 km_67.9N/21.1E_February 1992	n/a
Kaiser et al._2006	Stratosphere	7.2		44.9	Kiruna_8.6 km_67.9N/21.1E_February 1992	n/a
Kaiser et al._2006	Stratosphere	7.3		45	Kiruna_10.2 km_67.9N/21.1E_February 1992	n/a
Kaiser et al._2006	Stratosphere	10.1		47.6	Kiruna_13.2 km_67.9N/21.1E_February 1992	n/a
Kaiser et al._2006	Stratosphere	10.9		48.1	Kiruna_15.2 km_67.9N/21.1E_February 1992	n/a
Kaiser et al._2006	Stratosphere	27.4		62	Kiruna_18.7 km_67.9N/21.1E_February 1992	n/a
Kaiser et al._2006	Stratosphere	100.9		128	Kiruna_26.7 km_67.9N/21.1E_February 1992	n/a
Kaiser et al._2006	Stratosphere	60.7		92	Kiruna_22.9 km_67.9N/21.1E_February 1992	n/a
Kaiser et al._2006	Stratosphere	34.2		68.8	Kiruna_20.1 km_67.9N/21.1E_February 1992	n/a
Kaiser et al._2006	Stratosphere	7.2		44.7	Kiruna_7 km_67.9N/21.1E_March 1992	n/a
Kaiser et al._2006	Stratosphere	7.6		45.3	Kiruna_8.6 km_67.9N/21.1E_March 1992	n/a
Kaiser et al._2006	Stratosphere	8.2		45.6	Kiruna_10 km_67.9N/21.1E_March 1992	n/a
Kaiser et al._2006	Stratosphere	9.1		46.6	Kiruna_11.5 km_67.9N/21.1E_March 1992	n/a
Kaiser et al._2006	Stratosphere	10		47.6	Kiruna_15.1 km_67.9N/21.1E_March 1992	n/a
Kaiser et al._2006	Stratosphere	10.6		48	Kiruna_17.2 km_67.9N/21.1E_March 1992	n/a
Kaiser et al._2006	Stratosphere	55.9		89.1	Kiruna_25 km_67.9N/21.1E_March 1992	n/a
Kaiser et al._2006	Stratosphere	47.4		81.2	Kiruna_21.5 km_67.9N/21.1E_March 1992	n/a
Kaiser et al._2006	Stratosphere	32		66.2	Kiruna_20 km_67.9N/21.1E_March 1992	n/a
Kaiser et al._2006	Stratosphere	7.1		44.8	ASA_10.2 km_43.7N/-0.3E_September 1993	n/a
Kaiser et al._2006	Stratosphere	7.6		45.4	ASA_11.9 km_43.7N/-0.3E_September 1993	n/a
Kaiser et al._2006	Stratosphere	7.6		45.6	ASA_13.9 km_43.7N/-0.3E_September 1993	n/a
Kaiser et al._2006	Stratosphere	8.3		46.1	ASA_16.1 km_43.7N/-0.3E_September 1993	n/a
Kaiser et al._2006	Stratosphere	9.5		47.1	ASA_18 km_43.7N/-0.3E_September 1993	n/a
Kaiser et al._2006	Stratosphere	12.9		50.2	ASA_19.6 km_43.7N/-0.3E_September 1993	n/a
Kaiser et al._2006	Stratosphere	56.8		88.8	ASA_31.6 km_43.7N/-0.3E_September 1993	n/a
Kaiser et al._2006	Stratosphere	50.3		82.1	ASA_30 km_43.7N/-0.3E_September 1993	n/a
Kaiser et al._2006	Stratosphere	41.2		74.3	ASA_28.5 km_43.7N/-0.3E_September 1993	n/a
Kaiser et al._2006	Stratosphere	40.1		73.6	ASA_26.9 km_43.7N/-0.3E_September 1993	n/a
Kaiser et al._2006	Stratosphere	31.4		65.9	ASA_25.2 km_43.7N/-0.3E_September 1993	n/a
Kaiser et al._2006	Stratosphere	20.7		56.2	ASA_23.8 km_43.7N/-0.3E_September 1993	n/a
Kaiser et al._2006	Stratosphere	16.4		53.2	ASA_22.2 km_43.7N/-0.3E_September 1993	n/a
Kaiser et al._2006	Stratosphere	16.7		53.2	ASA_21 km_43.7N/-0.3E_September 1993	n/a
Kaiser et al._2006	Stratosphere	7.1		44.5	Kiruna_6.6 km_67.9N/21.1E_March 1995	n/a
Kaiser et al._2006	Stratosphere	7.6		45	Kiruna_8.3 km_67.9N/21.1E_March 1995	n/a
Kaiser et al._2006	Stratosphere	7.6		45.2	Kiruna_9.6 km_67.9N/21.1E_March 1995	n/a
Kaiser et al._2006	Stratosphere	8.6		45.9	Kiruna_12.9 km_67.9N/21.1E_March 1995	n/a
Kaiser et al._2006	Stratosphere	8.8		46.4	Kiruna_14.4 km_67.9N/21.1E_March 1995	n/a
Kaiser et al._2006	Stratosphere	10		46.9	Kiruna_16 km_67.9N/21.1E_March 1995	n/a
Kaiser et al._2006	Stratosphere	10.7		47.6	Kiruna_17.3 km_67.9N/21.1E_March 1995	n/a
Kaiser et al._2006	Stratosphere	11.8		48.6	Kiruna_18.8 km_67.9N/21.1E_March 1995	n/a
Kaiser et al._2006	Stratosphere	49		81.7	Kiruna_30.2 km_67.9N/21.1E_March 1995	n/a
Kaiser et al._2006	Stratosphere	38.1		71.2	Kiruna_26.1 km_67.9N/21.1E_March 1995	n/a
Kaiser et al._2006	Stratosphere	17.6		53.2	Kiruna_21.4 km_67.9N/21.1E_March 1995	n/a
Kaiser et al._2006	Stratosphere	6.9		44.7	India_10.2 km_17.5N/78.6E_April 1999	n/a
Kaiser et al._2006	Stratosphere	6.8		44.8	India_12.2 km_17.5N/78.6E_April 1999	n/a
Kaiser et al._2006	Stratosphere	6.8		44.6	India_14 km_17.5N/78.6E_April 1999	n/a
Kaiser et al._2006	Stratosphere	6.9		44.8	India_16.1 km_17.5N/78.6E_April 1999	n/a
Kaiser et al._2006	Stratosphere	7		45	India_18.1 km_17.5N/78.6E_April 1999	n/a
Kaiser et al._2006	Stratosphere	7.8		45.5	India_18.8 km_17.5N/78.6E_April 1999	n/a
Kaiser et al._2006	Stratosphere	8.2		45.8	India_19.9 km_17.5N/78.6E_April 1999	n/a
Kaiser et al._2006	Stratosphere	8.8		46.5	India_22.1 km_17.5N/78.6E_April 1999	n/a
Kaiser et al._2006	Stratosphere	11.3		49	India_24 km_17.5N/78.6E_April 1999	n/a
Kaiser et al._2006	Stratosphere	27.1		62.2	India_27.8 km_17.5N/78.6E_April 1999	n/a
Kaiser et al._2006	Stratosphere	7.1		45	Gap_8.3 km_44.4N/6.1E_June 1999	n/a
Kaiser et al._2006	Stratosphere	6.6		44.3	Gap_10.4 km_44.4N/6.2E_June 1999	n/a
Kaiser et al._2006	Stratosphere	7.5		45.8	Gap_12.5 km_44.4N/6.2E_June 1999	n/a
Kaiser et al._2006	Stratosphere	7.6		45	Gap_14.6 km_44.4N/6.3E_June 1999	n/a
Kaiser et al._2006	Stratosphere	7.6		45.2	Gap_16.2 km_44.4N/6.3E_June 1999	n/a
Kaiser et al._2006	Stratosphere	8.9		46.5	Gap_17.6 km_44.5N/6.3E_June 1999	n/a
Kaiser et al._2006	Stratosphere	10.6		48	Gap_20.4 km_44.5N/6.3E_June 1999	n/a
Kaiser et al._2006	Stratosphere	15.2		52.2	Gap_22.3 km_44.5N/6.3E_June 1999	n/a
Kaiser et al._2006	Stratosphere	86.7		114.1	Gap_34.4 km_44.5N/5E_June 1999	n/a
Kaiser et al._2006	Stratosphere	83.5		111.6	Gap_33.8 km_44.6N/4.3E_June 1999	n/a
Kaiser et al._2006	Stratosphere	77.1		105.2	Gap_32.7 km_44.6N/4.1E_June 1999	n/a
Kaiser et al._2006	Stratosphere	63.2		93.3	Gap_30.6 km_44.6N/3.8E_June 1999	n/a
Kaiser et al._2006	Stratosphere	53.1		83.9	Gap_28.6 km_44.7N/3.5E_June 1999	n/a
Kaiser et al._2006	Stratosphere	22.4		58	Gap_26.6 km_44.7N/3.3E_June 1999	n/a
Kaiser et al._2006	Stratosphere	14		50.5	Gap_24.5 km_44.8N/3.1E_June 1999	n/a
Kaiser et al._2006	Stratosphere	62.7		93	Kiruna_19.6 km_68N/24.5E_March 2000	n/a
Kaiser et al._2006	Stratosphere	69.7		98.9	Kiruna_19.7 km_68N/26.4E_March 2000	n/a
Kaiser et al._2006	Stratosphere	90.6		118.2	Kiruna_20.6 km_68N/24.4E_March 2000	n/a
Kaiser et al._2006	Stratosphere	12.7		49.4	Kiruna_15.6 km_68N/26.9E_March 2000	n/a
Kaiser et al._2006	Stratosphere	10.7		48.1	Kiruna_14.8 km_68N/27.1E_March 2000	n/a
Kaiser et al._2006	Stratosphere	9.1		46.9	Kiruna_13.5 km_68N/27.2E_March 2000	n/a
Kaiser et al._2006	Stratosphere	21		56.6	Kiruna_17.5 km_68N/26.7E_March 2000	n/a
Kaiser et al._2006	Stratosphere	8.4		45.8	Kiruna_12.6 km_68N/27.3E_March 2000	n/a
Kaiser et al._2006	Stratosphere	7.7		45.6	Kiruna_11.5 km_68N/27.4E_March 2000	n/a
Kaiser et al._2006	Stratosphere	7.2		44.8	Kiruna_10.3 km_68N/27.6E_March 2000	n/a
Kaiser et al._2006	Stratosphere	7		44.7	Kiruna_9.4 km_68N/27.7E_March 2000	n/a
Kaiser et al._2006	Stratosphere	11.2		48.2	ASA_21.5 km_44N/-1E_September 2002	n/a
Kaiser et al._2006	Stratosphere	37.5		71.3	ASA_31.4 km_44N/-0.7E_September 2002	n/a
Kaiser et al._2006	Stratosphere	8		45.9	ASA_14.7 km_44.1N/-1.2E_September 2002	n/a
Kaiser et al._2006	Stratosphere	11.6		48.4	ASA_20.1 km_44N/-1.1E_September 2002	n/a
Kaiser et al._2006	Stratosphere	34.6		68.4	ASA_30.2 km_44N/-0.8E_September 2002	n/a
Kaiser et al._2006	Stratosphere	17.7		53.8	ASA_24.2 km_44N/-1E_September 2002	n/a
Kaiser et al._2006	Stratosphere	10.7		47.8	ASA_18.7 km_44.1N/-1.1E_September 2002	n/a
Kaiser et al._2006	Stratosphere	26.3		61	ASA_28.5 km_44N/-0.9E_September 2002	n/a
Kaiser et al._2006	Stratosphere	7.3		45	ASA_13.1 km_44.2N/-1.3E_September 2002	n/a
Kaiser et al._2006	Stratosphere	24.5		59.5	ASA_27 km_44N/-0.9E_September 2002	n/a
Kaiser et al._2006	Stratosphere	14		50.7	ASA_22.7 km_44N/-1E_September 2002	n/a
Kaiser et al._2006	Stratosphere	8.4		46.3	ASA_17.3 km_44.1N/-1.1E_September 2002	n/a
Kaiser et al._2006	Stratosphere	20.7		56.3	ASA_25.5 km_44N/-1E_September 2002	n/a
Kaiser et al._2006	Stratosphere	7.1		44.6	ASA_12.1 km_44.2N/-1.3E_September 2002	n/a
Kaiser et al._2006	Stratosphere	35.3		68.6	ASA_28.7 km_43.5N/0.8E_September 2002	n/a
Kaiser et al._2006	Stratosphere	46.2		77.8	ASA_31.9 km_43.4N/0.5E_September 2002	n/a
Kaiser et al._2006	Stratosphere	15.2		51.4	ASA_20.7 km_43.5N/1E_September 2002	n/a
Kaiser et al._2006	Stratosphere	25.2		60.5	ASA_27 km_43.5N/0.9E_September 2002	n/a
Kaiser et al._2006	Stratosphere	11.8		49.1	ASA_19.3 km_43.5N/1.1E_September 2002	n/a
Kaiser et al._2006	Stratosphere	9.1		46.9	ASA_17.6 km_43.5N/1.1E_September 2002	n/a
Kaiser et al._2006	Stratosphere	8.5		46.2	ASA_16.1 km_43.5N/1.1E_September 2002	n/a
Kaiser et al._2006	Stratosphere	6.6		44.9	ASA_13.1 km_43.5N/1.2E_September 2002	n/a
Kaiser et al._2006	Stratosphere	6.8		44.6	ASA_12.2 km_43.4N/-0.2E_September 2002	n/a
Kaiser et al._2006	Stratosphere	8.4		45.9	EUPLEX_16.8 km_69.3N/20.8E_February 2003	n/a
Kaiser et al._2006	Stratosphere	10.7		48	EUPLEX_15 km_68.8N/17.6E_February 2003	n/a
Kaiser et al._2006	Stratosphere	14.2		50.9	EUPLEX_17.6 km_69.6N/16.2E_February 2003	n/a
Kaiser et al._2006	Stratosphere	12.4		49.4	EUPLEX_17.7 km_70.9N/16.1E_February 2003	n/a
Kaiser et al._2006	Stratosphere	13.1		50.1	EUPLEX_17.7 km_72.2N/16.1E_February 2003	n/a
Kaiser et al._2006	Stratosphere	17.6		53.8	EUPLEX_17.6 km_73.5N/16E_February 2003	n/a
Kaiser et al._2006	Stratosphere	18.6		54.6	EUPLEX_18 km_74.8N/16.1E_February 2003	n/a
Kaiser et al._2006	Stratosphere	16.4		52.9	EUPLEX_18 km_76.1N/16E_February 2003	n/a
Kaiser et al._2006	Stratosphere	14.8		51.3	EUPLEX_18.3 km_77.4N/15.9E_February 2003	n/a
Kaiser et al._2006	Stratosphere	15.5		51.9	EUPLEX_18.2 km_78.8N/15.9E_February 2003	n/a
Kaiser et al._2006	Stratosphere	10.8		48.2	EUPLEX_18.3 km_80N/16.5E_February 2003	n/a
Kaiser et al._2006	Stratosphere	9.1		46.5	EUPLEX_15.8 km_79.1N/17.2E_February 2003	n/a
Kaiser et al._2006	Stratosphere	16.6		53.2	EUPLEX_17.3 km_78N/17.4E_February 2003	n/a
Kaiser et al._2006	Stratosphere	30.6		64.3	EUPLEX_19.6 km_76.7N/17.9E_February 2003	n/a
Kaiser et al._2006	Stratosphere	9.2		46.3	EUPLEX_14.5 km_68.9N/20.7E_February 2003	n/a
Kaiser et al._2006	Stratosphere	10.7		48.3	EUPLEX_17.5 km_69.8N/21.2E_February 2003	n/a
Kaiser et al._2006	Stratosphere	20.7		56.5	EUPLEX_17.6 km_71N/21.7E_February 2003	n/a
Kaiser et al._2006	Stratosphere	20.3		56.1	EUPLEX_17.6 km_72.2N/22.3E_February 2003	n/a
Kaiser et al._2006	Stratosphere	20.4		56.2	EUPLEX_17.8 km_73.4N/23E_February 2003	n/a
Kaiser et al._2006	Stratosphere	17.5		53.7	EUPLEX_18.5 km_65.6N/14.8E_February 2003	n/a
Kaiser et al._2006	Stratosphere	18.4		54.3	EUPLEX_18.5 km_65.9N/14.4E_February 2003	n/a
Kaiser et al._2006	Stratosphere	18.7		54.9	EUPLEX_18.5 km_66.4N/14.2E_February 2003	n/a
Kaiser et al._2006	Stratosphere	17.9		54.2	EUPLEX_18.5 km_69.1N/12.7E_February 2003	n/a
Kaiser et al._2006	Stratosphere	17.9		54.3	EUPLEX_18.5 km_69.6N/12.4E_February 2003	n/a
Kaiser et al._2006	Stratosphere	17.9		53.8	EUPLEX_18.5 km_70.1N/12E_February 2003	n/a
Kaiser et al._2006	Stratosphere	20		55.8	EUPLEX_19 km_72.7N/9.6E_February 2003	n/a
Kaiser et al._2006	Stratosphere	23.9		59.3	EUPLEX_19.5 km_72.5N/9.1E_February 2003	n/a
Kaiser et al._2006	Stratosphere	23.9		59	EUPLEX_19.5 km_71.9N/9.8E_February 2003	n/a
Kaiser et al._2006	Stratosphere	22		56.8	EUPLEX_19.6 km_69.1N/12E_February 2003	n/a
Kaiser et al._2006	Stratosphere	22.2		57.4	EUPLEX_19.6 km_68.6N/12.3E_February 2003	n/a
Kaiser et al._2006	Stratosphere	22.2		57.8	EUPLEX_19.6 km_68N/12.6E_February 2003	n/a
Kaiser et al._2006	Stratosphere	23.6		58.9	EUPLEX_19.6 km_66.4N/15.2E_February 2003	n/a
Kaiser et al._2006	Stratosphere	17.8		53.9	EUPLEX_18.5 km_66.8N/16.4E_February 2003	n/a
Kaiser et al._2006	Stratosphere	13		49.5	EUPLEX_17.1 km_67N/17.3E_February 2003	n/a
Kaiser et al._2006	Stratosphere	9		46.5	EUPLEX_15 km_67.7N/19.4E_February 2003	n/a
Kaiser et al._2006	Stratosphere	7.6		45.3	EUPLEX_13.5 km_68N/18.7E_February 2003	n/a
Kaiser et al._2006	Stratosphere	7.4		45.7	EUPLEX_14.8 km_68.1N/18.1E_February 2003	n/a
Kaiser et al._2006	Stratosphere	7.9		45.7	EUPLEX_15.8 km_68.1N/17.7E_February 2003	n/a
Kaiser et al._2006	Stratosphere	12.5		49.6	EUPLEX_19.1 km_69.1N/16.3E_February 2003	n/a
Kaiser et al._2006	Stratosphere	11.4		48.6	EUPLEX_19.5 km_68.8N/17.9E_February 2003	n/a
Kaiser et al._2006	Stratosphere	14.5		51.7	EUPLEX_19.9 km_67.4N/24.8E_February 2003	n/a
Kaiser et al._2006	Stratosphere	14		50.8	EUPLEX_19.8 km_67.1N/26.1E_February 2003	n/a
Kaiser et al._2006	Stratosphere	14.3		51.3	EUPLEX_19.8 km_66.6N/26.8E_February 2003	n/a
Kaiser et al._2006	Stratosphere	13.3		50.6	EUPLEX_20 km_67.2N/23.6E_February 2003	n/a
Kaiser et al._2006	Stratosphere	13.4		50.5	EUPLEX_20.1 km_67.4N/22.5E_February 2003	n/a
Kaiser et al._2006	Stratosphere	13.1		49.9	EUPLEX_20.1 km_67.6N/21.5E_February 2003	n/a
Kaiser et al._2006	Stratosphere	13.9		50.6	EUPLEX_20.2 km_68.7N/16.5E_February 2003	n/a
Kaiser et al._2006	Stratosphere	14		50.9	EUPLEX_20.3 km_68.9N/15.4E_February 2003	n/a
Kaiser et al._2006	Stratosphere	14		51	EUPLEX_20.2 km_69.3N/15.2E_February 2003	n/a
Kaiser et al._2006	Stratosphere	27		61.7	EUPLEX_20.4 km_71.1N/20.2E_February 2003	n/a
Kaiser et al._2006	Stratosphere	27.4		62.5	EUPLEX_20.5 km_70.8N/21.8E_February 2003	n/a
Kaiser et al._2006	Stratosphere	21.3		57.3	EUPLEX_20.4 km_70.4N/23.3E_February 2003	n/a
Kaiser et al._2006	Stratosphere	8		45.8	EUPLEX_17.5 km_68.8N/24.1E_February 2003	n/a
Kaiser et al._2006	Stratosphere	6.6		44.9	EUPLEX_12.9 km_68N/23.4E_February 2003	n/a
Kaiser et al._2006	Stratosphere	7.3		44.7	EUPLEX_15.2 km_68.2N/24.8E_February 2003	n/a
Kaiser et al._2006	Stratosphere	8.2		46.3	EUPLEX_16.8 km_68.3N/25.9E_February 2003	n/a
Kaiser et al._2006	Stratosphere	9.7		47	EUPLEX_18.5 km_69.6N/31.7E_February 2003	n/a
Kaiser et al._2006	Stratosphere	10.2		47.5	EUPLEX_18.5 km_70N/32.8E_February 2003	n/a
Kaiser et al._2006	Stratosphere	10.8		48.3	EUPLEX_18.5 km_70.5N/33.8E_February 2003	n/a
Kaiser et al._2006	Stratosphere	10.5		47.8	EUPLEX_18.7 km_71.9N/40.9E_February 2003	n/a
Kaiser et al._2006	Stratosphere	12.1		49.4	EUPLEX_18.7 km_72.1N/42.6E_February 2003	n/a
Kaiser et al._2006	Stratosphere	14.6		51.2	EUPLEX_18.8 km_72.3N/44.5E_February 2003	n/a
Kaiser et al._2006	Stratosphere	17.1		53.7	EUPLEX_19.8 km_71.7N/48.8E_February 2003	n/a
Kaiser et al._2006	Stratosphere	17.5		53.8	EUPLEX_19.8 km_71.9N/47.4E_February 2003	n/a
Kaiser et al._2006	Stratosphere	16.5		52.8	EUPLEX_19.8 km_72.1N/46E_February 2003	n/a
Kaiser et al._2006	Stratosphere	19.4		55.4	EUPLEX_19.8 km_71.6N/39.1E_February 2003	n/a
Kaiser et al._2006	Stratosphere	15.9		52.2	EUPLEX_19.8 km_71.4N/37.7E_February 2003	n/a
Kaiser et al._2006	Stratosphere	12.1		49.3	EUPLEX_19.8 km_71.1N/36.4E_February 2003	n/a
Kaiser et al._2006	Stratosphere	12.3		49	EUPLEX_19.8 km_69.4N/31.2E_February 2003	n/a
Kaiser et al._2006	Stratosphere	11.8		48.9	EUPLEX_19.8 km_69.1N/30.1E_February 2003	n/a
Kaiser et al._2006	Stratosphere	11.6		48.7	EUPLEX_19.8 km_68.7N/29E_February 2003	n/a
Kaiser et al._2006	Stratosphere	7.9		45.5	EUPLEX_15.9 km_68.1N/23.5E_February 2003	n/a
Kaiser et al._2006	Stratosphere	6.7		44.5	EUPLEX_11.9 km_68.3N/21.8E_February 2003	n/a
Kaiser et al._2006	Stratosphere	6.9		45.1	EUPLEX_14.3 km_68.6N/22.7E_February 2003	n/a
Kaiser et al._2006	Stratosphere	6.8		45.7	EUPLEX_12.6 km_70N/25.6E_February 2003	n/a
Kaiser et al._2006	Stratosphere	6.7		44.8	EUPLEX_12 km_70N/24.9E_February 2003	n/a
Kaiser et al._2006	Stratosphere	6.6		44.8	EUPLEX_12 km_70N/21E_February 2003	n/a
Kaiser et al._2006	Stratosphere	6.7		44.6	EUPLEX_12 km_70N/20.3E_February 2003	n/a
Kaiser et al._2006	Stratosphere	6.8		44.9	EUPLEX_12 km_70N/19.4E_February 2003	n/a
Kaiser et al._2006	Stratosphere	8.5		46.3	EUPLEX_18.5 km_70N/13.5E_February 2003	n/a
Kaiser et al._2006	Stratosphere	8.3		46.2	EUPLEX_18.5 km_69.9N/12.1E_February 2003	n/a
Kaiser et al._2006	Stratosphere	8.8		46.3	EUPLEX_17.8 km_69.6N/12.3E_February 2003	n/a
Kaiser et al._2006	Stratosphere	6.5		44.8	EUPLEX_10.6 km_67.9N/15.9E_February 2003	n/a
Kaiser et al._2006	Stratosphere	6.6		44.5	EUPLEX_10 km_67.7N/16.3E_February 2003	n/a
Kaiser et al._2006	Stratosphere	6.6		44.6	EUPLEX_10 km_67.5N/16.6E_February 2003	n/a
Kaiser et al._2006	Stratosphere	6.5		44.7	EUPLEX_10 km_67.1N/19.1E_February 2003	n/a
Kaiser et al._2006	Stratosphere	6.6		44.6	EUPLEX_9.4 km_67.3N/19.4E_February 2003	n/a
Kaiser et al._2006	Stratosphere	6.5		44.7	EUPLEX_8.4 km_67.4N/19.6E_February 2003	n/a
Kaiser et al._2006	Stratosphere	84.7		113.5	Kiruna_21.1 km_67N/26E_March 2003	n/a
Kaiser et al._2006	Stratosphere	76.1		106.2	Kiruna_30.4 km_67.4N/24.7E_March 2003	n/a
Kaiser et al._2006	Stratosphere	8.6		46.6	Kiruna_14.1 km_66.8N/27E_March 2003	n/a
Kaiser et al._2006	Stratosphere	38.9		72.8	Kiruna_19.7 km_66.9N/26.3E_March 2003	n/a
Kaiser et al._2006	Stratosphere	74.5		107.3	Kiruna_30 km_67.3N/24.8E_March 2003	n/a
Kaiser et al._2006	Stratosphere	64.4		96.1	Kiruna_23.9 km_67.1N/25.7E_March 2003	n/a
Kaiser et al._2006	Stratosphere	20.6		56.5	Kiruna_18.3 km_66.9N/26.5E_March 2003	n/a
Kaiser et al._2006	Stratosphere	68.2		100.6	Kiruna_28.4 km_67.2N/25.1E_March 2003	n/a
Kaiser et al._2006	Stratosphere	10.7		47.9	Kiruna_15.5 km_66.8N/26.8E_March 2003	n/a
Kaiser et al._2006	Stratosphere	78.8		108.8	Kiruna_26.9 km_67.2N/25.3E_March 2003	n/a
Kaiser et al._2006	Stratosphere	147.1		172.1	Kiruna_22.5 km_67N/25.8E_March 2003	n/a
Kaiser et al._2006	Stratosphere	67.1		99.6	Kiruna_25.3 km_67.1N/25.5E_March 2003	n/a
Kaiser et al._2006	Stratosphere	7.1		45.3	Kiruna_11.2 km_67.9N/22.1E_March 2003	n/a
Kim and Craig_1990	Marine	6.7		42	S Pacific Ocean_300 to 4900 m depth	n/a
Kim and Craig_1990	Marine	6.4		41.9	S Pacific Ocean_300 to 4900 m depth	n/a
Kim and Craig_1990	Marine	6.4		42.2	S Pacific Ocean_300 to 4900 m depth	n/a
Kim and Craig_1990	Marine	7.6		46	S Pacific Ocean_300 to 4900 m depth	n/a
Kim and Craig_1990	Marine	8.9		50.7	S Pacific Ocean_300 to 4900 m depth	n/a
Kim and Craig_1990	Marine	8.7		49.3	S Pacific Ocean_300 to 4900 m depth	n/a
Kim and Craig_1990	Marine	8.4		48.3	S Pacific Ocean_300 to 4900 m depth	n/a
Kim and Craig_1990	Marine	6.9		45.6	N Pacific Ocean_200 to 5000 m depth	n/a
Kim and Craig_1990	Marine	8.6		56	N Pacific Ocean_200 to 5000 m depth	n/a
Kim and Craig_1990	Marine	9.7		56.6	N Pacific Ocean_200 to 5000 m depth	n/a
Kim and Craig_1990	Marine	9.1		52.4	N Pacific Ocean_200 to 5000 m depth	n/a
Kim and Craig_1990	Marine	8.8		52.9	N Pacific Ocean_200 to 5000 m depth	n/a
Kim and Craig_1990	Marine	8.6		45.3	NE Pacific Ocean_250 to 2800 m depth	n/a
Kim and Craig_1990	Marine	9.8		52.6	NE Pacific Ocean_250 to 2800 m depth	n/a
Kim and Craig_1990	Marine	8.5		51.7	NE Pacific Ocean_250 to 2800 m depth	n/a
Kim and Craig_1990	Marine	8.6		56	NE Pacific Ocean_250 to 2800 m depth	n/a
Kim and Craig_1990	Marine	8.8		53.5	NE Pacific Ocean_250 to 2800 m depth	n/a
Kim and Craig_1990	Marine	9.2		57.3	NE Pacific Ocean_250 to 2800 m depth	n/a
Kim and Craig_1990	Marine	9.4		54.7	NE Pacific Ocean_250 to 2800 m depth	n/a
Kim and Craig_1993	Soil	0.1		43.2	Maui_sugar cane field_wet_surface flux_December 1991	yes
Kim and Craig_1993	Soil	-25		34.6	Maui_sugar cane field_dry_surface flux_December 1991	yes
Kim and Craig_1993	Soil	-22.1		34.8	Maui_sugar cane field_dry_surface flux_December 1991	yes
Kim and Craig_1993	Soil	-7.1		36.1	Costa Rica_Old Growth Forest_surface flux_November 1991	yes
Kim and Craig_1993	Soil	-7.8		33.6	Costa Rica_Old Growth Forest_surface flux_November 1991	yes
Kim and Craig_1993	Soil	-22.5		27.2	Costa Rica_Old Growth Forest_surface flux_November 1991	yes
Koba et al._2009	Groundwater	-8.5	23.1	46.3	Kiryu Experimental Watershed_central Japan_headwater catchment_TGB_0.8 m depth_October 2002 to April 2005	n/a
Koba et al._2009	Groundwater	-7.9	19	43.2	Kiryu Experimental Watershed_central Japan_headwater catchment_SG1-75_0.8 m depth_October 2002 to April 2005	n/a
Koba et al._2009	Groundwater	-5.7	9.8	38.8	Kiryu Experimental Watershed_central Japan_headwater catchment_SG34-585_5.9 m depth_October 2002 to April 2005	n/a
Koba et al._2009	Groundwater	-0.8	19.6	43.4	Kiryu Experimental Watershed_central Japan_headwater catchment_SG1-130_1.3 m depth_October 2002 to April 2005	n/a
Koba et al._2009	Groundwater	-4.1	30	48.6	Kiryu Experimental Watershed_central Japan_headwater catchment_SG2-177_1.8 m depth_October 2002 to April 2005	n/a
Koba et al._2009	Groundwater	-0.3	24.6	45	Kiryu Experimental Watershed_central Japan_headwater catchment_SG1-250_2.5 m depth_October 2002 to April 2005	n/a
Koba et al._2009	Groundwater	-8.1	24.3	44.4	Kiryu Experimental Watershed_central Japan_headwater catchment_spring water_October 2002 to April 2005	n/a
Koehler et al._2012	Soil	6.4	20	45.8	Gigante Peninsula_Panama_tropical forest soil_profile_dry season_April 2007 to February 2010	no
Koehler et al._2012	Soil	1.7	19.8	44.9	Gigante Peninsula_Panama_tropical forest soil_profile_dry season_April 2007 to February 2010	no
Koehler et al._2012	Soil	3.8	17.8	45.8	Gigante Peninsula_Panama_tropical forest soil_profile_dry season_April 2007 to February 2010	no
Koehler et al._2012	Soil	2.9	14.6	44.1	Gigante Peninsula_Panama_tropical forest soil_profile_dry season_April 2007 to February 2010	no
Koehler et al._2012	Soil	-5.3	15.1	43	Gigante Peninsula_Panama_tropical forest soil_profile_dry season_April 2007 to February 2010	yes
Koehler et al._2012	Soil	-5.5	13.7	40.2	Gigante Peninsula_Panama_tropical forest soil_profile_dry season_April 2007 to February 2010	yes
Koehler et al._2012	Soil	-8.8	11	39.4	Gigante Peninsula_Panama_tropical forest soil_profile_dry season_April 2007 to February 2010	yes
Koehler et al._2012	Soil	4.9	14.8	44.7	Gigante Peninsula_Panama_tropical forest soil_profile_dry season_April 2007 to February 2010	no
Koehler et al._2012	Soil	5	16.4	44.7	Gigante Peninsula_Panama_tropical forest soil_profile_dry season_April 2007 to February 2010	no
Koehler et al._2012	Soil	6.9	10.5	43.5	Gigante Peninsula_Panama_tropical forest soil_profile_dry season_April 2007 to February 2010	no
Koehler et al._2012	Soil	6.7	18.1	43.5	Gigante Peninsula_Panama_tropical forest soil_profile_dry season_April 2007 to February 2010	no
Koehler et al._2012	Soil	3.6	21	45.2	Gigante Peninsula_Panama_tropical forest soil_profile_dry season_April 2007 to February 2010	no
Koehler et al._2012	Soil	1.4	17.8	45.7	Gigante Peninsula_Panama_tropical forest soil_profile_dry season_April 2007 to February 2010	no
Koehler et al._2012	Soil	1.4	22.2	43.8	Gigante Peninsula_Panama_tropical forest soil_profile_dry season_April 2007 to February 2010	no
Koehler et al._2012	Soil	7.4	17.3	44.7	Gigante Peninsula_Panama_tropical forest soil_profile_wet season_October 2006 to October 2009	no
Koehler et al._2012	Soil	-2	12.1	38.5	Gigante Peninsula_Panama_tropical forest soil_profile_wet season_October 2006 to October 2009	yes
Koehler et al._2012	Soil	-0.1	2.9	39.2	Gigante Peninsula_Panama_tropical forest soil_profile_wet season_October 2006 to October 2009	yes
Koehler et al._2012	Soil	-3.9	8.3	38.1	Gigante Peninsula_Panama_tropical forest soil_profile_wet season_October 2006 to October 2009	yes
Koehler et al._2012	Soil	-6.7	11	37.3	Gigante Peninsula_Panama_tropical forest soil_profile_wet season_October 2006 to October 2009	yes
Koehler et al._2012	Soil	-6.5	11.5	36.3	Gigante Peninsula_Panama_tropical forest soil_profile_wet season_October 2006 to October 2009	yes
Koehler et al._2012	Soil	-6.7	10.4	35.3	Gigante Peninsula_Panama_tropical forest soil_profile_wet season_October 2006 to October 2009	yes
Koehler et al._2012	Soil	8.1	17.4	44.1	Gigante Peninsula_Panama_tropical forest soil_profile_wet season_October 2006 to October 2009	no
Koehler et al._2012	Soil	6.1	16.1	39.7	Gigante Peninsula_Panama_tropical forest soil_profile_wet season_October 2006 to October 2009	no
Koehler et al._2012	Soil	4.8	14.3	38	Gigante Peninsula_Panama_tropical forest soil_profile_wet season_October 2006 to October 2009	no
Koehler et al._2012	Soil	3.8	14.9	37.3	Gigante Peninsula_Panama_tropical forest soil_profile_wet season_October 2006 to October 2009	yes
Koehler et al._2012	Soil	3.5	20.1	38.4	Gigante Peninsula_Panama_tropical forest soil_profile_wet season_October 2006 to October 2009	no
Koehler et al._2012	Soil	0.7	15.8	36.2	Gigante Peninsula_Panama_tropical forest soil_profile_wet season_October 2006 to October 2009	yes
Koehler et al._2012	Soil	-0.9	16.9	37.3	Gigante Peninsula_Panama_tropical forest soil_profile_wet season_October 2006 to October 2009	yes
Li et al._2014	Groundwater	-45.8		26.7	Long Point_Ontario_Canada_groundwater of septic system tile bed_0 to 6 m depth_June 2008 to October 2009	n/a
Li et al._2014	Groundwater	-44.7		30.5	Long Point_Ontario_Canada_groundwater of septic system tile bed_0 to 6 m depth_June 2008 to October 2009	n/a
Li et al._2014	Groundwater	-43.9		29.7	Long Point_Ontario_Canada_groundwater of septic system tile bed_0 to 6 m depth_June 2008 to October 2009	n/a
Li et al._2014	Groundwater	-42.7		28	Long Point_Ontario_Canada_groundwater of septic system tile bed_0 to 6 m depth_June 2008 to October 2009	n/a
Li et al._2014	Groundwater	-42.1		26.6	Long Point_Ontario_Canada_groundwater of septic system tile bed_0 to 6 m depth_June 2008 to October 2009	n/a
Li et al._2014	Groundwater	-41.1		48.4	Long Point_Ontario_Canada_groundwater of septic system tile bed_0 to 6 m depth_June 2008 to October 2009	n/a
Li et al._2014	Groundwater	-39.4		37.9	Long Point_Ontario_Canada_groundwater of septic system tile bed_0 to 6 m depth_June 2008 to October 2009	n/a
Li et al._2014	Groundwater	-37.8		35.4	Long Point_Ontario_Canada_groundwater of septic system tile bed_0 to 6 m depth_June 2008 to October 2009	n/a
Li et al._2014	Groundwater	-37.3		52	Long Point_Ontario_Canada_groundwater of septic system tile bed_0 to 6 m depth_June 2008 to October 2009	n/a
Li et al._2014	Groundwater	-37.1		44.2	Long Point_Ontario_Canada_groundwater of septic system tile bed_0 to 6 m depth_June 2008 to October 2009	n/a
Li et al._2014	Groundwater	-35.7		22.6	Long Point_Ontario_Canada_groundwater of septic system tile bed_0 to 6 m depth_June 2008 to October 2009	n/a
Li et al._2014	Groundwater	-35.6		30.8	Long Point_Ontario_Canada_groundwater of septic system tile bed_0 to 6 m depth_June 2008 to October 2009	n/a
Li et al._2014	Groundwater	-35.6		28.6	Long Point_Ontario_Canada_groundwater of septic system tile bed_0 to 6 m depth_June 2008 to October 2009	n/a
Li et al._2014	Groundwater	-35.5		21.4	Long Point_Ontario_Canada_groundwater of septic system tile bed_0 to 6 m depth_June 2008 to October 2009	n/a
Li et al._2014	Groundwater	-35		58.5	Long Point_Ontario_Canada_groundwater of septic system tile bed_0 to 6 m depth_June 2008 to October 2009	n/a
Li et al._2014	Groundwater	-34.8		34.5	Long Point_Ontario_Canada_groundwater of septic system tile bed_0 to 6 m depth_June 2008 to October 2009	n/a
Li et al._2014	Groundwater	-34.2		53.3	Long Point_Ontario_Canada_groundwater of septic system tile bed_0 to 6 m depth_June 2008 to October 2009	n/a
Li et al._2014	Groundwater	-34.2		21.9	Long Point_Ontario_Canada_groundwater of septic system tile bed_0 to 6 m depth_June 2008 to October 2009	n/a
Li et al._2014	Groundwater	-34.1		32.1	Long Point_Ontario_Canada_groundwater of septic system tile bed_0 to 6 m depth_June 2008 to October 2009	n/a
Li et al._2014	Groundwater	-34.1		26.9	Long Point_Ontario_Canada_groundwater of septic system tile bed_0 to 6 m depth_June 2008 to October 2009	n/a
Li et al._2014	Groundwater	-33.9		25.7	Long Point_Ontario_Canada_groundwater of septic system tile bed_0 to 6 m depth_June 2008 to October 2009	n/a
Li et al._2014	Groundwater	-33.9		35.5	Long Point_Ontario_Canada_groundwater of septic system tile bed_0 to 6 m depth_June 2008 to October 2009	n/a
Li et al._2014	Groundwater	-33.5		21	Long Point_Ontario_Canada_groundwater of septic system tile bed_0 to 6 m depth_June 2008 to October 2009	n/a
Li et al._2014	Groundwater	-33.2		30.8	Long Point_Ontario_Canada_groundwater of septic system tile bed_0 to 6 m depth_June 2008 to October 2009	n/a
Li et al._2014	Groundwater	-32.2		30.4	Long Point_Ontario_Canada_groundwater of septic system tile bed_0 to 6 m depth_June 2008 to October 2009	n/a
Li et al._2014	Groundwater	-31.7		20.4	Long Point_Ontario_Canada_groundwater of septic system tile bed_0 to 6 m depth_June 2008 to October 2009	n/a
Li et al._2014	Groundwater	-31.6		49.5	Long Point_Ontario_Canada_groundwater of septic system tile bed_0 to 6 m depth_June 2008 to October 2009	n/a
Li et al._2014	Groundwater	-30.9		29.5	Long Point_Ontario_Canada_groundwater of septic system tile bed_0 to 6 m depth_June 2008 to October 2009	n/a
Li et al._2014	Groundwater	-30.7		49.2	Long Point_Ontario_Canada_groundwater of septic system tile bed_0 to 6 m depth_June 2008 to October 2009	n/a
Li et al._2014	Groundwater	-30.7		60.8	Long Point_Ontario_Canada_groundwater of septic system tile bed_0 to 6 m depth_June 2008 to October 2009	n/a
Li et al._2014	Groundwater	-30.5		56.9	Long Point_Ontario_Canada_groundwater of septic system tile bed_0 to 6 m depth_June 2008 to October 2009	n/a
Li et al._2014	Groundwater	-30.1		56.4	Long Point_Ontario_Canada_groundwater of septic system tile bed_0 to 6 m depth_June 2008 to October 2009	n/a
Li et al._2014	Groundwater	-30		23	Long Point_Ontario_Canada_groundwater of septic system tile bed_0 to 6 m depth_June 2008 to October 2009	n/a
Li et al._2014	Groundwater	-29.1		32.5	Long Point_Ontario_Canada_groundwater of septic system tile bed_0 to 6 m depth_June 2008 to October 2009	n/a
Li et al._2014	Groundwater	-28.2		31.2	Long Point_Ontario_Canada_groundwater of septic system tile bed_0 to 6 m depth_June 2008 to October 2009	n/a
Li et al._2014	Groundwater	-28.1		37.1	Long Point_Ontario_Canada_groundwater of septic system tile bed_0 to 6 m depth_June 2008 to October 2009	n/a
Li et al._2014	Groundwater	-28.1		43	Long Point_Ontario_Canada_groundwater of septic system tile bed_0 to 6 m depth_June 2008 to October 2009	n/a
Li et al._2014	Groundwater	-27.5		60.7	Long Point_Ontario_Canada_groundwater of septic system tile bed_0 to 6 m depth_June 2008 to October 2009	n/a
Li et al._2014	Groundwater	-27.3		35.8	Long Point_Ontario_Canada_groundwater of septic system tile bed_0 to 6 m depth_June 2008 to October 2009	n/a
Li et al._2014	Groundwater	-27.3		50.8	Long Point_Ontario_Canada_groundwater of septic system tile bed_0 to 6 m depth_June 2008 to October 2009	n/a
Li et al._2014	Groundwater	-27.3		41.5	Long Point_Ontario_Canada_groundwater of septic system tile bed_0 to 6 m depth_June 2008 to October 2009	n/a
Li et al._2014	Groundwater	-26.7		49.2	Long Point_Ontario_Canada_groundwater of septic system tile bed_0 to 6 m depth_June 2008 to October 2009	n/a
Li et al._2014	Groundwater	-25.6		43.4	Long Point_Ontario_Canada_groundwater of septic system tile bed_0 to 6 m depth_June 2008 to October 2009	n/a
Li et al._2014	Groundwater	-25.3		28.9	Long Point_Ontario_Canada_groundwater of septic system tile bed_0 to 6 m depth_June 2008 to October 2009	n/a
Li et al._2014	Groundwater	-24.8		58	Long Point_Ontario_Canada_groundwater of septic system tile bed_0 to 6 m depth_June 2008 to October 2009	n/a
Li et al._2014	Groundwater	-24.7		49.6	Long Point_Ontario_Canada_groundwater of septic system tile bed_0 to 6 m depth_June 2008 to October 2009	n/a
Li et al._2014	Groundwater	-24.7		55.8	Long Point_Ontario_Canada_groundwater of septic system tile bed_0 to 6 m depth_June 2008 to October 2009	n/a
Li et al._2014	Groundwater	-24.2		45.8	Long Point_Ontario_Canada_groundwater of septic system tile bed_0 to 6 m depth_June 2008 to October 2009	n/a
Li et al._2014	Groundwater	-23.4		39	Long Point_Ontario_Canada_groundwater of septic system tile bed_0 to 6 m depth_June 2008 to October 2009	n/a
Li et al._2014	Groundwater	-22.7		65.3	Long Point_Ontario_Canada_groundwater of septic system tile bed_0 to 6 m depth_June 2008 to October 2009	n/a
Li et al._2014	Groundwater	-22.6		50.5	Long Point_Ontario_Canada_groundwater of septic system tile bed_0 to 6 m depth_June 2008 to October 2009	n/a
Li et al._2014	Groundwater	-22.2		52.4	Long Point_Ontario_Canada_groundwater of septic system tile bed_0 to 6 m depth_June 2008 to October 2009	n/a
Li et al._2014	Groundwater	-21.6		45.2	Long Point_Ontario_Canada_groundwater of septic system tile bed_0 to 6 m depth_June 2008 to October 2009	n/a
Li et al._2014	Groundwater	-21		66.2	Long Point_Ontario_Canada_groundwater of septic system tile bed_0 to 6 m depth_June 2008 to October 2009	n/a
Li et al._2014	Groundwater	-20.5		59.1	Long Point_Ontario_Canada_groundwater of septic system tile bed_0 to 6 m depth_June 2008 to October 2009	n/a
Li et al._2014	Groundwater	-20.4		26.2	Long Point_Ontario_Canada_groundwater of septic system tile bed_0 to 6 m depth_June 2008 to October 2009	n/a
Li et al._2014	Groundwater	-19.1		45.2	Long Point_Ontario_Canada_groundwater of septic system tile bed_0 to 6 m depth_June 2008 to October 2009	n/a
Li et al._2014	Groundwater	-19		26.7	Long Point_Ontario_Canada_groundwater of septic system tile bed_0 to 6 m depth_June 2008 to October 2009	n/a
Li et al._2014	Groundwater	-19		54.6	Long Point_Ontario_Canada_groundwater of septic system tile bed_0 to 6 m depth_June 2008 to October 2009	n/a
Li et al._2014	Groundwater	-18.9		62	Long Point_Ontario_Canada_groundwater of septic system tile bed_0 to 6 m depth_June 2008 to October 2009	n/a
Li et al._2014	Groundwater	-18.8		47.6	Long Point_Ontario_Canada_groundwater of septic system tile bed_0 to 6 m depth_June 2008 to October 2009	n/a
Li et al._2014	Groundwater	-17.2		49.6	Long Point_Ontario_Canada_groundwater of septic system tile bed_0 to 6 m depth_June 2008 to October 2009	n/a
Li et al._2014	Groundwater	-17		64.3	Long Point_Ontario_Canada_groundwater of septic system tile bed_0 to 6 m depth_June 2008 to October 2009	n/a
Li et al._2014	Groundwater	-17		49.7	Long Point_Ontario_Canada_groundwater of septic system tile bed_0 to 6 m depth_June 2008 to October 2009	n/a
Li et al._2014	Groundwater	-16		52.7	Long Point_Ontario_Canada_groundwater of septic system tile bed_0 to 6 m depth_June 2008 to October 2009	n/a
Li et al._2014	Groundwater	-15.8		53	Long Point_Ontario_Canada_groundwater of septic system tile bed_0 to 6 m depth_June 2008 to October 2009	n/a
Li et al._2014	Groundwater	-15		70.6	Long Point_Ontario_Canada_groundwater of septic system tile bed_0 to 6 m depth_June 2008 to October 2009	n/a
Li et al._2014	Groundwater	-14.7		53.1	Long Point_Ontario_Canada_groundwater of septic system tile bed_0 to 6 m depth_June 2008 to October 2009	n/a
Li et al._2014	Groundwater	-14.3		73.3	Long Point_Ontario_Canada_groundwater of septic system tile bed_0 to 6 m depth_June 2008 to October 2009	n/a
Li et al._2014	Groundwater	-14.1		64.6	Long Point_Ontario_Canada_groundwater of septic system tile bed_0 to 6 m depth_June 2008 to October 2009	n/a
Li et al._2014	Groundwater	-13.9		61.6	Long Point_Ontario_Canada_groundwater of septic system tile bed_0 to 6 m depth_June 2008 to October 2009	n/a
Li et al._2014	Groundwater	-13.7		75.3	Long Point_Ontario_Canada_groundwater of septic system tile bed_0 to 6 m depth_June 2008 to October 2009	n/a
Li et al._2014	Groundwater	-13.2		76.6	Long Point_Ontario_Canada_groundwater of septic system tile bed_0 to 6 m depth_June 2008 to October 2009	n/a
Li et al._2014	Groundwater	-12.7		58.5	Long Point_Ontario_Canada_groundwater of septic system tile bed_0 to 6 m depth_June 2008 to October 2009	n/a
Li et al._2014	Groundwater	-12.3		54.2	Long Point_Ontario_Canada_groundwater of septic system tile bed_0 to 6 m depth_June 2008 to October 2009	n/a
Li et al._2014	Groundwater	-11.2		44.1	Long Point_Ontario_Canada_groundwater of septic system tile bed_0 to 6 m depth_June 2008 to October 2009	n/a
Li et al._2014	Groundwater	-10.6		65.1	Long Point_Ontario_Canada_groundwater of septic system tile bed_0 to 6 m depth_June 2008 to October 2009	n/a
Li et al._2014	Groundwater	-10.6		74	Long Point_Ontario_Canada_groundwater of septic system tile bed_0 to 6 m depth_June 2008 to October 2009	n/a
Li et al._2014	Groundwater	-10.3		63.8	Long Point_Ontario_Canada_groundwater of septic system tile bed_0 to 6 m depth_June 2008 to October 2009	n/a
Li et al._2014	Groundwater	-9.9		75.8	Long Point_Ontario_Canada_groundwater of septic system tile bed_0 to 6 m depth_June 2008 to October 2009	n/a
Li et al._2014	Groundwater	-9.4		48	Long Point_Ontario_Canada_groundwater of septic system tile bed_0 to 6 m depth_June 2008 to October 2009	n/a
Li et al._2014	Groundwater	-9.3		54.2	Long Point_Ontario_Canada_groundwater of septic system tile bed_0 to 6 m depth_June 2008 to October 2009	n/a
Li et al._2014	Groundwater	-9.2		43.1	Long Point_Ontario_Canada_groundwater of septic system tile bed_0 to 6 m depth_June 2008 to October 2009	n/a
Li et al._2014	Groundwater	-8.3		51.7	Long Point_Ontario_Canada_groundwater of septic system tile bed_0 to 6 m depth_June 2008 to October 2009	n/a
Li et al._2014	Groundwater	-8.3		37.2	Long Point_Ontario_Canada_groundwater of septic system tile bed_0 to 6 m depth_June 2008 to October 2009	n/a
Li et al._2014	Groundwater	-8.3		64.2	Long Point_Ontario_Canada_groundwater of septic system tile bed_0 to 6 m depth_June 2008 to October 2009	n/a
Li et al._2014	Groundwater	-8.2		40.9	Long Point_Ontario_Canada_groundwater of septic system tile bed_0 to 6 m depth_June 2008 to October 2009	n/a
Li et al._2014	Groundwater	-7.7		86	Long Point_Ontario_Canada_groundwater of septic system tile bed_0 to 6 m depth_June 2008 to October 2009	n/a
Li et al._2014	Groundwater	-7		52.1	Long Point_Ontario_Canada_groundwater of septic system tile bed_0 to 6 m depth_June 2008 to October 2009	n/a
Li et al._2014	Groundwater	-6.2		63.2	Long Point_Ontario_Canada_groundwater of septic system tile bed_0 to 6 m depth_June 2008 to October 2009	n/a
Li et al._2014	Groundwater	-5.3		64.8	Long Point_Ontario_Canada_groundwater of septic system tile bed_0 to 6 m depth_June 2008 to October 2009	n/a
Li et al._2014	Groundwater	-5.2		33.9	Long Point_Ontario_Canada_groundwater of septic system tile bed_0 to 6 m depth_June 2008 to October 2009	n/a
Li et al._2014	Groundwater	-4.5		82.7	Long Point_Ontario_Canada_groundwater of septic system tile bed_0 to 6 m depth_June 2008 to October 2009	n/a
Li et al._2014	Groundwater	-4.1		58.9	Long Point_Ontario_Canada_groundwater of septic system tile bed_0 to 6 m depth_June 2008 to October 2009	n/a
Li et al._2014	Groundwater	-3.8		72.8	Long Point_Ontario_Canada_groundwater of septic system tile bed_0 to 6 m depth_June 2008 to October 2009	n/a
Li et al._2014	Groundwater	-2.6		86.9	Long Point_Ontario_Canada_groundwater of septic system tile bed_0 to 6 m depth_June 2008 to October 2009	n/a
Li et al._2014	Groundwater	1		96	Long Point_Ontario_Canada_groundwater of septic system tile bed_0 to 6 m depth_June 2008 to October 2009	n/a
Li et al._2014	Groundwater	1.3		69.2	Long Point_Ontario_Canada_groundwater of septic system tile bed_0 to 6 m depth_June 2008 to October 2009	n/a
Li et al._2014	Groundwater	1.6		83.2	Long Point_Ontario_Canada_groundwater of septic system tile bed_0 to 6 m depth_June 2008 to October 2009	n/a
Li et al._2014	Groundwater	2.3		95.1	Long Point_Ontario_Canada_groundwater of septic system tile bed_0 to 6 m depth_June 2008 to October 2009	n/a
Li et al._2014	Groundwater	3.6		68.8	Long Point_Ontario_Canada_groundwater of septic system tile bed_0 to 6 m depth_June 2008 to October 2009	n/a
Li et al._2014	Groundwater	3.7		61.6	Long Point_Ontario_Canada_groundwater of septic system tile bed_0 to 6 m depth_June 2008 to October 2009	n/a
Li et al._2014	Groundwater	5.4		54.4	Long Point_Ontario_Canada_groundwater of septic system tile bed_0 to 6 m depth_June 2008 to October 2009	n/a
Li et al._2014	Groundwater	5.7		62.2	Long Point_Ontario_Canada_groundwater of septic system tile bed_0 to 6 m depth_June 2008 to October 2009	n/a
Li et al._2014	Groundwater	6.1		54.4	Long Point_Ontario_Canada_groundwater of septic system tile bed_0 to 6 m depth_June 2008 to October 2009	n/a
Li et al._2014	Groundwater	7.4		33.8	Long Point_Ontario_Canada_groundwater of septic system tile bed_0 to 6 m depth_June 2008 to October 2009	n/a
Li et al._2014	Groundwater	7.5		55.9	Long Point_Ontario_Canada_groundwater of septic system tile bed_0 to 6 m depth_June 2008 to October 2009	n/a
Li et al._2014	Groundwater	8.2		66.2	Long Point_Ontario_Canada_groundwater of septic system tile bed_0 to 6 m depth_June 2008 to October 2009	n/a
Li et al._2014	Groundwater	8.3		85.1	Long Point_Ontario_Canada_groundwater of septic system tile bed_0 to 6 m depth_June 2008 to October 2009	n/a
Li et al._2014	Groundwater	9.7		85.5	Long Point_Ontario_Canada_groundwater of septic system tile bed_0 to 6 m depth_June 2008 to October 2009	n/a
Li et al._2014	Groundwater	9.8		47.7	Long Point_Ontario_Canada_groundwater of septic system tile bed_0 to 6 m depth_June 2008 to October 2009	n/a
Li et al._2014	Groundwater	10.3		84.9	Long Point_Ontario_Canada_groundwater of septic system tile bed_0 to 6 m depth_June 2008 to October 2009	n/a
Li et al._2014	Groundwater	10.6		58.1	Long Point_Ontario_Canada_groundwater of septic system tile bed_0 to 6 m depth_June 2008 to October 2009	n/a
Li et al._2014	Groundwater	12.1		55.6	Long Point_Ontario_Canada_groundwater of septic system tile bed_0 to 6 m depth_June 2008 to October 2009	n/a
Li et al._2014	Groundwater	15		90.9	Long Point_Ontario_Canada_groundwater of septic system tile bed_0 to 6 m depth_June 2008 to October 2009	n/a
Li et al._2014	Groundwater	15.1		95.2	Long Point_Ontario_Canada_groundwater of septic system tile bed_0 to 6 m depth_June 2008 to October 2009	n/a
Li et al._2014	Groundwater	15.5		90.8	Long Point_Ontario_Canada_groundwater of septic system tile bed_0 to 6 m depth_June 2008 to October 2009	n/a
Li et al._2014	Groundwater	16.9		90.2	Long Point_Ontario_Canada_groundwater of septic system tile bed_0 to 6 m depth_June 2008 to October 2009	n/a
Li et al._2014	Groundwater	17.5		67.3	Long Point_Ontario_Canada_groundwater of septic system tile bed_0 to 6 m depth_June 2008 to October 2009	n/a
Li et al._2014	Groundwater	18.3		89.4	Long Point_Ontario_Canada_groundwater of septic system tile bed_0 to 6 m depth_June 2008 to October 2009	n/a
Li et al._2014	Groundwater	21.6		85.4	Long Point_Ontario_Canada_groundwater of septic system tile bed_0 to 6 m depth_June 2008 to October 2009	n/a
Li et al._2014	Groundwater	24.9		65.8	Long Point_Ontario_Canada_groundwater of septic system tile bed_0 to 6 m depth_June 2008 to October 2009	n/a
Li et al._2014	Groundwater	30.6		84.7	Long Point_Ontario_Canada_groundwater of septic system tile bed_0 to 6 m depth_June 2008 to October 2009	n/a
Maeda et al._2010	Soil	-19.6	2.8	26.7	Sapporo City_Japan_manure compost pile_surface flux_May to October 2008	yes
Maeda et al._2010	Soil	-16.2	9	24.4	Sapporo City_Japan_manure compost pile_surface flux_May to October 2008	yes
Maeda et al._2010	Soil	-15.8	10.4	24.8	Sapporo City_Japan_manure compost pile_surface flux_May to October 2008	yes
Maeda et al._2010	Soil	-16.8	5.3	24.1	Sapporo City_Japan_manure compost pile_surface flux_May to October 2008	yes
Maeda et al._2010	Soil	-16.2	7.5	25.9	Sapporo City_Japan_manure compost pile_surface flux_May to October 2008	yes
Maeda et al._2010	Soil	-16.7	4.7	23.5	Sapporo City_Japan_manure compost pile_surface flux_May to October 2008	yes
Maeda et al._2010	Soil	-14.6	8.4	25.7	Sapporo City_Japan_manure compost pile_surface flux_May to October 2008	yes
Maeda et al._2010	Soil	-13.8	0.6	23.2	Sapporo City_Japan_manure compost pile_surface flux_May to October 2008	yes
Maeda et al._2010	Soil	-9.3	9.9	28.8	Sapporo City_Japan_manure compost pile_surface flux_May to October 2008	yes
Maeda et al._2010	Soil	-19.4	12.3	22.1	Sapporo City_Japan_manure compost pile_surface flux_May to October 2008	yes
Maeda et al._2010	Soil	-34.1	0.1	13.7	Sapporo City_Japan_manure compost pile_surface flux_May to October 2008	yes
Mander et al._2014	Groundwater	8.6	15	54.4	Southern Estonia_shallow groundwater below two agricultural riparian gray alder forests_May to December 2008	n/a
Mander et al._2014	Groundwater	7.6	16.3	42	Southern Estonia_shallow groundwater below two agricultural riparian gray alder forests_May to December 2008	n/a
Mander et al._2014	Groundwater	69.5	5.2	31	Southern Estonia_shallow groundwater below two agricultural riparian gray alder forests_May to December 2008	n/a
Mander et al._2014	Groundwater	8.7	14.5	52.4	Southern Estonia_shallow groundwater below two agricultural riparian gray alder forests_May to December 2008	n/a
Mander et al._2014	Groundwater	10	33.2	56.5	Southern Estonia_shallow groundwater below two agricultural riparian gray alder forests_May to December 2008	n/a
Mander et al._2014	Groundwater	8		53.5	Southern Estonia_shallow groundwater below two agricultural riparian gray alder forests_May to December 2008	n/a
Mander et al._2014	Groundwater	41.9	16.4	60.2	Southern Estonia_shallow groundwater below two agricultural riparian gray alder forests_May to December 2008	n/a
Mander et al._2014	Groundwater	2.4	18	37.4	Southern Estonia_shallow groundwater below two agricultural riparian gray alder forests_May to December 2008	n/a
Mander et al._2014	Groundwater	49.5	7	64.5	Southern Estonia_shallow groundwater below two agricultural riparian gray alder forests_May to December 2008	n/a
Mander et al._2014	Groundwater	2.2	14.5	29.5	Southern Estonia_shallow groundwater below two agricultural riparian gray alder forests_May to December 2008	n/a
Mander et al._2014	Groundwater	1.2	17.2	64.3	Southern Estonia_shallow groundwater below two agricultural riparian gray alder forests_May to December 2008	n/a
Mander et al._2014	Groundwater	-4.5	42	60.6	Southern Estonia_shallow groundwater below two agricultural riparian gray alder forests_May to December 2008	n/a
Mander et al._2014	Groundwater	0.64	32.6	54.2	Southern Estonia_shallow groundwater below two agricultural riparian gray alder forests_May to December 2008	n/a
Mander et al._2014	Groundwater	0.97	57.3	68.3	Southern Estonia_shallow groundwater below two agricultural riparian gray alder forests_May to December 2008	n/a
Mander et al._2014	Groundwater	-24.6	54	48.6	Southern Estonia_shallow groundwater below two agricultural riparian gray alder forests_May to December 2008	n/a
Mander et al._2014	Groundwater	-35.1	43.8	47.4	Southern Estonia_shallow groundwater below two agricultural riparian gray alder forests_May to December 2008	n/a
Mander et al._2014	Groundwater	-14.3	47	47.2	Southern Estonia_shallow groundwater below two agricultural riparian gray alder forests_May to December 2008	n/a
Mander et al._2014	Groundwater	-18.5	31.8	49.2	Southern Estonia_shallow groundwater below two agricultural riparian gray alder forests_May to December 2008	n/a
Mander et al._2014	Groundwater	-18.4	48.5	50.5	Southern Estonia_shallow groundwater below two agricultural riparian gray alder forests_May to December 2008	n/a
Mander et al._2014	Groundwater	-6.4	31	56.9	Southern Estonia_shallow groundwater below two agricultural riparian gray alder forests_May to December 2008	n/a
Mander et al._2014	Groundwater	-2.5	24.4	58.4	Southern Estonia_shallow groundwater below two agricultural riparian gray alder forests_May to December 2008	n/a
Mander et al._2014	Groundwater	7.9	41	52.1	Southern Estonia_shallow groundwater below two agricultural riparian gray alder forests_May to December 2008	n/a
Mander et al._2014	Groundwater	-3.7		48	Southern Estonia_shallow groundwater below two agricultural riparian gray alder forests_May to December 2008	n/a
Mander et al._2014	Groundwater	-6.6	27.9	40.2	Southern Estonia_shallow groundwater below two agricultural riparian gray alder forests_May to December 2008	n/a
Mander et al._2014	Groundwater	-7.2	25.1	53.6	Southern Estonia_shallow groundwater below two agricultural riparian gray alder forests_May to December 2008	n/a
Mander et al._2014	Groundwater	-4.7	23.8	52.2	Southern Estonia_shallow groundwater below two agricultural riparian gray alder forests_May to December 2008	n/a
Mander et al._2014	Groundwater	-3.6	18.7	47.2	Southern Estonia_shallow groundwater below two agricultural riparian gray alder forests_May to December 2008	n/a
Mander et al._2014	Groundwater	0.9	21	45.1	Southern Estonia_shallow groundwater below two agricultural riparian gray alder forests_May to December 2008	n/a
Mander et al._2014	Groundwater	-6.2	17.7	37.2	Southern Estonia_shallow groundwater below two agricultural riparian gray alder forests_May to December 2008	n/a
Mandernack et al._2000	Soil	-2.2		43.8	California_Brea-Olinda landfill_profile_November 1995 to April 1996	yes
Mandernack et al._2000	Soil	-0.6		43	California_Brea-Olinda landfill_profile_November 1995 to April 1996	yes
Mandernack et al._2000	Soil	-0.1		46.1	California_Brea-Olinda landfill_profile_November 1995 to April 1996	yes
Mandernack et al._2000	Soil	-5.1		47.5	California_UCI Landfill_profile_August to December 1995	yes
Mandernack et al._2000	Soil	16.3		55.4	California_UCI Landfill_profile_August to December 1995	yes
Mandernack et al._2000	Soil	-5		45.4	California_UCI Landfill_profile_August to December 1995	yes
Mandernack et al._2000	Soil	15.9		56.2	California_UCI Landfill_profile_August to December 1995	yes
Mandernack et al._2000	Soil	16.1		56.8	California_UCI Landfill_profile_August to December 1995	yes
Mandernack et al._2000	Soil	19.1		57.8	California_UCI Landfill_profile_August to December 1995	yes
Mandernack et al._2000	Soil	18.9		57.2	California_UCI Landfill_profile_August to December 1995	yes
Mandernack et al._2000	Soil	9.9		52.1	California_UCI Landfill_profile_August to December 1995	yes
Mandernack et al._2000	Soil	7.4		48.6	California_UCI Landfill_profile_August to December 1995	yes
Mandernack et al._2000	Soil	7		48.8	California_UCI Landfill_profile_August to December 1995	yes
Mandernack et al._2000	Soil	8.8		51.9	California_UCI Landfill_profile_August to December 1995	yes
Mandernack et al._2000	Soil	6.8		49.9	California_UCI Landfill_profile_August to December 1995	yes
Mandernack et al._2000	Soil	9.2		51.4	California_UCI Landfill_profile_August to December 1995	yes
Mandernack et al._2000	Soil	11.4		50.8	California_UCI Landfill_profile_August to December 1995	yes
Mandernack et al._2000	Soil	19.4		57.4	California_UCI Landfill_profile_August to December 1995	yes
Mandernack et al._2000	Soil	12		54.6	California_UCI Landfill_profile_August to December 1995	yes
Mandernack et al._2000	Soil	11		53.9	California_UCI Landfill_profile_August to December 1995	yes
Mandernack et al._2000	Soil	10		52.6	California_UCI Landfill_profile_August to December 1995	yes
Naqvi et al._1998	Marine	7.3		46.4	Arabian Sea_0 to < 5 m depth_April 1994 and July 1995	no
Naqvi et al._1998	Marine	7.8		49.3	Arabian Sea_0 to < 5 m depth_April 1994 and July 1995	no
Naqvi et al._1998	Marine	8.2		47.4	Arabian Sea_0 to < 5 m depth_April 1994 and July 1995	no
Naqvi et al._1998	Marine	7.6		46.6	Arabian Sea_0 to < 5 m depth_April 1994 and July 1995	no
Naqvi et al._1998	Marine	8.4		48.3	Arabian Sea_0 to < 5 m depth_April 1994 and July 1995	no
Naqvi et al._1998	Marine	3.7		48	SW Indian Ocean_0 to < 5 m depth_July 1995	yes
Naqvi et al._1998	Marine	3.4		48.3	SW Indian Ocean_0 to < 5 m depth_July 1995	yes
Naqvi et al._1998	Marine	3.3		49.8	SW Indian Ocean_0 to < 5 m depth_July 1995	yes
Naqvi et al._1998	Marine	3.3		41.3	SW Indian Ocean_0 to < 5 m depth_July 1995	yes
Naqvi et al._1998	Marine	1.8		47.7	SW Indian Ocean_0 to < 5 m depth_July 1995	yes
Naqvi et al._1998	Marine	2.2		52.7	SW Indian Ocean_0 to < 5 m depth_July 1995	yes
Naqvi et al._1998	Marine	2.3		46.6	SW Indian Ocean_0 to < 5 m depth_July 1995	yes
Naqvi et al._1998	Marine	1.1		47.2	SW Indian Ocean_0 to < 5 m depth_July 1995	yes
Ostrom et al._2010	Soil	-18.5	13	30.6	SW Michigan_USA_fertilized grassland, surface flux_July 2004	yes
Ostrom et al._2010	Soil	-16	1.8	35.8	SW Michigan_USA_fertilized grassland, surface flux_July 2004	yes
Ostrom et al._2010	Soil	-15.5	0	36	SW Michigan_USA_fertilized grassland, surface flux_July 2004	yes
Ostrom et al._2010	Soil	-15.3	0.2	34.8	SW Michigan_USA_fertilized grassland, surface flux_July 2004	yes
Park et al._2004	Stratosphere	12.1	5.6	49.1	Arctic, 11 km to 21 km_62N to 89N_April 1997 to March 2000	n/a
Park et al._2004	Stratosphere	21.2	16.3	57.1	Arctic, 11 km to 21 km_62N to 89N_April 1997 to March 2000	n/a
Park et al._2004	Stratosphere	25.4	22.7	60.8	Arctic, 11 km to 21 km_62N to 89N_April 1997 to March 2000	n/a
Park et al._2004	Stratosphere	12.9	7.3	50	Arctic, 11 km to 21 km_62N to 89N_April 1997 to March 2000	n/a
Park et al._2004	Stratosphere	27.7	19.1	62.6	Arctic, 11 km to 21 km_62N to 89N_April 1997 to March 2000	n/a
Park et al._2004	Stratosphere	9.6	5.3	47	Arctic, 11 km to 21 km_62N to 89N_April 1997 to March 2000	n/a
Park et al._2004	Stratosphere	25.1	20.5	60.7	Arctic, 11 km to 21 km_62N to 89N_April 1997 to March 2000	n/a
Park et al._2004	Stratosphere	23	14.4	58.2	Arctic, 11 km to 21 km_62N to 89N_April 1997 to March 2000	n/a
Park et al._2004	Stratosphere	9.3	1.2	46.6	Arctic, 11 km to 21 km_62N to 89N_April 1997 to March 2000	n/a
Park et al._2004	Stratosphere	24.5	13.4	59.8	Arctic, 11 km to 21 km_62N to 89N_April 1997 to March 2000	n/a
Park et al._2004	Stratosphere	16.7	10.8	53.3	Arctic, 11 km to 21 km_62N to 89N_April 1997 to March 2000	n/a
Park et al._2004	Stratosphere	17.5	14.3	53.7	Arctic, 11 km to 21 km_62N to 89N_April 1997 to March 2000	n/a
Park et al._2004	Stratosphere	11.9	6.1	49.3	Arctic, 11 km to 21 km_62N to 89N_April 1997 to March 2000	n/a
Park et al._2004	Stratosphere	12.5	7.1	49.7	Arctic, 11 km to 21 km_62N to 89N_April 1997 to March 2000	n/a
Park et al._2004	Stratosphere	7.7	1.4	45.5	Arctic, 11 km to 21 km_62N to 89N_April 1997 to March 2000	n/a
Park et al._2004	Stratosphere	7.2	-0.5	44.6	Arctic, 11 km to 21 km_62N to 89N_April 1997 to March 2000	n/a
Park et al._2004	Stratosphere	13.7	9.3	49.3	Arctic, 11 km to 21 km_62N to 89N_April 1997 to March 2000	n/a
Park et al._2004	Stratosphere	12.8	3.1	50.2	Arctic, 11 km to 21 km_62N to 89N_April 1997 to March 2000	n/a
Park et al._2004	Stratosphere	7.2	0.9	44.8	Arctic, 11 km to 21 km_62N to 89N_April 1997 to March 2000	n/a
Park et al._2004	Stratosphere	6.5	-0.3	44.4	Arctic, 11 km to 21 km_62N to 89N_April 1997 to March 2000	n/a
Park et al._2004	Stratosphere	29.2	18.6	63.6	Arctic, 11 km to 21 km_62N to 89N_April 1997 to March 2000	n/a
Park et al._2004	Stratosphere	23.2	13.7	58.4	Arctic, 11 km to 21 km_62N to 89N_April 1997 to March 2000	n/a
Park et al._2004	Stratosphere	21.8	14.4	56.3	Arctic, 11 km to 21 km_62N to 89N_April 1997 to March 2000	n/a
Park et al._2004	Stratosphere	19.9	15	55.8	Arctic, 11 km to 21 km_62N to 89N_April 1997 to March 2000	n/a
Park et al._2004	Stratosphere	15.2	6.8	52.4	Arctic, 11 km to 21 km_62N to 89N_April 1997 to March 2000	n/a
Park et al._2004	Stratosphere	10.4	3.1	48.4	Arctic, 11 km to 21 km_62N to 89N_April 1997 to March 2000	n/a
Park et al._2004	Stratosphere	16.5	9.8	52.8	Arctic, 11 km to 21 km_62N to 89N_April 1997 to March 2000	n/a
Park et al._2004	Stratosphere	25.9	13.6	60.3	Arctic, 11 km to 21 km_62N to 89N_April 1997 to March 2000	n/a
Park et al._2004	Stratosphere	8.2	2.2	45.8	Arctic, 11 km to 21 km_62N to 89N_April 1997 to March 2000	n/a
Park et al._2004	Stratosphere	35.1	21.5	68.9	Arctic, 11 km to 21 km_62N to 89N_April 1997 to March 2000	n/a
Park et al._2004	Stratosphere	42.3	30.5	74.9	Arctic, 11 km to 21 km_62N to 89N_April 1997 to March 2000	n/a
Park et al._2004	Stratosphere	46.9	40.7	80	Arctic, 11 km to 21 km_62N to 89N_April 1997 to March 2000	n/a
Park et al._2011	Soil	-4.7		3.3	Santarem_Brazil_Amazon tropical rainforest, surface flux_March 2002	yes
Park et al._2011	Soil	-18.3		10.3	Santarem_Brazil_Amazon tropical rainforest, surface flux_March 2002	yes
Park et al._2011	Soil	-14.1		6.9	Santarem_Brazil_Amazon tropical rainforest, surface flux_March 2002	yes
Park et al._2011	Soil	-22.4		20.1	Santarem_Brazil_Amazon tropical rainforest, surface flux_March 2002	yes
Park et al._2011	Soil	-14.9		4.8	Santarem_Brazil_Amazon tropical rainforest, surface flux_March 2002	yes
Park et al._2011	Soil	-21		8.7	Santarem_Brazil_Amazon tropical rainforest, surface flux_March 2002	yes
Park et al._2011	Soil	5.6		30.5	Guarico State_Venezuela_tropical agricultural cornfield, surface flux_June 2005	yes
Park et al._2011	Soil	-22.5		30.6	Guarico State_Venezuela_tropical agricultural cornfield, surface flux_June 2005	yes
Park et al._2011	Soil	1.7		37.6	Guarico State_Venezuela_tropical agricultural cornfield, surface flux_June 2005	yes
Park et al._2011	Soil	-38.3		25.3	Guarico State_Venezuela_tropical agricultural cornfield, surface flux_June 2005	yes
Park et al._2011	Soil	-20.4		26.3	Guarico State_Venezuela_tropical agricultural cornfield, surface flux_June 2005	yes
Park et al._2011	Soil	-34.4		27	Guarico State_Venezuela_tropical agricultural cornfield, surface flux_June 2005	yes
Park et al._2011	Soil	-48.9		26	Guarico State_Venezuela_tropical agricultural cornfield, surface flux_June 2005	yes
Park et al._2011	Soil	-11.6		32.7	Guarico State_Venezuela_tropical agricultural cornfield, surface flux_June 2005	yes
Park et al._2011	Soil	-9		30.5	Guarico State_Venezuela_tropical agricultural cornfield, surface flux_June 2005	yes
Park et al._2011	Soil	-21		34.7	Guarico State_Venezuela_tropical agricultural cornfield, surface flux_June 2005	yes
Park et al._2011	Soil	-28.6		20.7	Guarico State_Venezuela_tropical agricultural cornfield, surface flux_June 2005	yes
Park et al._2011	Soil	-20.2		7.7	Guarico State_Venezuela_tropical agricultural cornfield, surface flux_July 2005	yes
Park et al._2011	Soil	-46.6		21	Guarico State_Venezuela_tropical agricultural cornfield, surface flux_July 2005	yes
Park et al._2011	Soil	-18.3		24.3	Guarico State_Venezuela_tropical agricultural cornfield, surface flux_July 2005	yes
Park et al._2011	Soil	-15.8		32.5	Guarico State_Venezuela_tropical agricultural cornfield, surface flux_July 2005	yes
Park et al._2011	Soil	-42.8		21.2	Guarico State_Venezuela_tropical agricultural cornfield, surface flux_July 2005	yes
Park et al._2011	Soil	-16		38	Guarico State_Venezuela_tropical agricultural cornfield, surface flux_August 2005	yes
Park et al._2012	Troposphere	7	19.5	44.5	Law Dome_Antarctica_Firn Air_1990 onwards	n/a
Park et al._2012	Troposphere	6.6	17.4	43.8	Law Dome_Antarctica_Firn Air_1990 onwards	n/a
Park et al._2012	Troposphere	6.3	21.9	44.3	Law Dome_Antarctica_Firn Air_1990 onwards	n/a
Park et al._2012	Troposphere	6.3	17.7	44.2	Law Dome_Antarctica_Firn Air_1990 onwards	n/a
Park et al._2012	Troposphere	6.9	21.3	44.6	Cape Grim_Tasmania_1990 onwards	n/a
Park et al._2012	Troposphere	6.9	18.6	44.4	Cape Grim_Tasmania_1990 onwards	n/a
Park et al._2012	Troposphere	6.7	15.5	44.2	Cape Grim_Tasmania_1990 onwards	n/a
Park et al._2012	Troposphere	6.9	20.8	44.8	Cape Grim_Tasmania_1990 onwards	n/a
Park et al._2012	Troposphere	6.8	20.3	44.3	Cape Grim_Tasmania_1990 onwards	n/a
Park et al._2012	Troposphere	6.6	19	44.2	Cape Grim_Tasmania_1990 onwards	n/a
Park et al._2012	Troposphere	6.5	20.1	44.7	Cape Grim_Tasmania_1990 onwards	n/a
Park et al._2012	Troposphere	6.9	21.7	44.9	Cape Grim_Tasmania_1990 onwards	n/a
Park et al._2012	Troposphere	6.9		44.5	Cape Grim_Tasmania_1990 onwards	n/a
Park et al._2012	Troposphere	6.7	17.8	44.5	Cape Grim_Tasmania_1990 onwards	n/a
Park et al._2012	Troposphere	6.8	21.9	44.5	Cape Grim_Tasmania_1990 onwards	n/a
Park et al._2012	Troposphere	6.6	18	44.8	Cape Grim_Tasmania_1990 onwards	n/a
Park et al._2012	Troposphere	6.6	18.9	44.6	Cape Grim_Tasmania_1990 onwards	n/a
Park et al._2012	Troposphere	6.9	22	44.3	Cape Grim_Tasmania_1990 onwards	n/a
Park et al._2012	Troposphere	6.6	18.7	44.2	Cape Grim_Tasmania_1990 onwards	n/a
Park et al._2012	Troposphere	6.6	18.3	44.2	Cape Grim_Tasmania_1990 onwards	n/a
Park et al._2012	Troposphere	6.5	17.4	44.2	Cape Grim_Tasmania_1990 onwards	n/a
Park et al._2012	Troposphere	6.5	19.4	44.5	Cape Grim_Tasmania_1990 onwards	n/a
Park et al._2012	Troposphere	6.6	16.4	44.4	Cape Grim_Tasmania_1990 onwards	n/a
Park et al._2012	Troposphere	6.5	21	44.5	Cape Grim_Tasmania_1990 onwards	n/a
Park et al._2012	Troposphere	6.5	22	44.9	Cape Grim_Tasmania_1990 onwards	n/a
Park et al._2012	Troposphere	6.4	19.6	44.6	Cape Grim_Tasmania_1990 onwards	n/a
Park et al._2012	Troposphere	6.5	19.7	44.6	Cape Grim_Tasmania_1990 onwards	n/a
Park et al._2012	Troposphere	6.7	21.8	44.4	Cape Grim_Tasmania_1990 onwards	n/a
Park et al._2012	Troposphere	6.5	20.7	44.2	Cape Grim_Tasmania_1990 onwards	n/a
Park et al._2012	Troposphere	6.4	19.6	45	Cape Grim_Tasmania_1990 onwards	n/a
Park et al._2012	Troposphere	6.6	22.3	44	Cape Grim_Tasmania_1990 onwards	n/a
Park et al._2012	Troposphere	6.5	19.4	44.2	Cape Grim_Tasmania_1990 onwards	n/a
Park et al._2012	Troposphere	6.5	17.5	44.1	Cape Grim_Tasmania_1990 onwards	n/a
Park et al._2012	Troposphere	6.6	16.9	44.5	Cape Grim_Tasmania_1990 onwards	n/a
Park et al._2012	Troposphere	6.5	19.1	44.9	Cape Grim_Tasmania_1990 onwards	n/a
Park et al._2012	Troposphere	6.2	15.4	44.4	Cape Grim_Tasmania_1990 onwards	n/a
Park et al._2012	Troposphere	6.6		44.1	Cape Grim_Tasmania_1990 onwards	n/a
Park et al._2012	Troposphere	6.2		44.2	Cape Grim_Tasmania_1990 onwards	n/a
Park et al._2012	Troposphere	6.2		44.1	Cape Grim_Tasmania_1990 onwards	n/a
Park et al._2012	Troposphere	6.4	18.8	43.9	Cape Grim_Tasmania_1990 onwards	n/a
Park et al._2012	Troposphere	6.6	22.1	44.2	Cape Grim_Tasmania_1990 onwards	n/a
Perez et al._2000	Soil	-23.2		34.6	Costa Rica_tropical forest soil_surface flux_May 1995	yes
Perez et al._2000	Soil	-23		21.6	Costa Rica_tropical forest soil_surface flux_May 1995	yes
Perez et al._2000	Soil	-28.1		22.8	Costa Rica_tropical forest soil_surface flux_May 1995	yes
Perez et al._2000	Soil	-33.9		21.3	Costa Rica_tropical forest soil_surface flux_May 1995	yes
Perez et al._2000	Soil	-26		21.3	Costa Rica_tropical forest soil_surface flux_May 1995	yes
Perez et al._2000	Soil	-1.8		19.5	Brazil_tropical forest soil_surface flux_May 1995	yes
Perez et al._2000	Soil	-1.2		30.8	Brazil_tropical forest soil_surface flux_May 1995	yes
Perez et al._2000	Soil	1.9		31	Brazil_tropical forest soil_surface flux_May 1995	yes
Perez et al._2000	Soil	-2.8		35.7	Brazil_tropical forest soil_surface flux_May 1995	yes
Perez et al._2000	Soil	-0.9		40.9	Brazil_tropical forest soil_profile_May 1995	yes
Perez et al._2000	Soil	-1.8		40.4	Brazil_tropical forest soil_profile_May 1995	yes
Perez et al._2000	Soil	-34.1		25.8	Brazil_tropical forest soil_surface flux_May 1998	yes
Perez et al._2000	Soil	-29.2		26.9	Brazil_tropical forest soil_surface flux_May 1998	yes
Perez et al._2000	Soil	-30.5		28.1	Brazil_tropical forest soil_surface flux_May 1998	yes
Perez et al._2000	Soil	-9.2		32.8	Brazil_tropical forest soil_surface flux_May 1998	yes
Perez et al._2000	Soil	-6.9		37.8	Brazil_tropical forest soil_surface flux_May 1998	yes
Perez et al._2000	Soil	4.5		43.7	Brazil_tropical forest soil_profile_May 1998	yes
Perez et al._2000	Soil	4.4		48.9	Brazil_tropical forest soil_profile_May 1998	yes
Perez et al._2000	Soil	0.3		41.7	Brazil_tropical forest soil_profile_May 1998	yes
Perez et al._2000	Soil	-0.6		40.7	Brazil_tropical forest soil_profile_May 1998	yes
Perez et al._2000	Soil	-5.8		42.3	Brazil_tropical forest soil_surface flux_May 1998	yes
Perez et al._2000	Soil	-9.9		39.8	Brazil_tropical forest soil_surface flux_May 1998	yes
Perez et al._2000	Soil	-9		41.9	Brazil_tropical forest soil_surface flux_May 1998	yes
Perez et al._2000	Soil	-4.8		38.3	Brazil_tropical forest soil_surface flux_May 1998	yes
Perez et al._2000	Soil	-5.4		41.7	Brazil_tropical forest soil_surface flux_May 1998	yes
Perez et al._2000	Troposphere	6.3		45	Eastern Amazonia_Brazil_25 cm above forest floor_1995 and 1998	n/a
Perez et al._2001	Soil	-40.7	4.9	21.7	Sonora_Mexico_agricultural soil_surface flux_November 1998	yes
Perez et al._2001	Soil	-42.3	4.9	21.7	Sonora_Mexico_agricultural soil_surface flux_November 1998	yes
Perez et al._2001	Soil	-46.6	7.9	20.9	Sonora_Mexico_agricultural soil_surface flux_November 1998	yes
Perez et al._2001	Soil	-42.4	9.5	22.1	Sonora_Mexico_agricultural soil_surface flux_November 1998	yes
Perez et al._2001	Soil	-42.4	9.5	21.5	Sonora_Mexico_agricultural soil_surface flux_November 1998	yes
Perez et al._2001	Soil	-33.2	14.2	28.6	Sonora_Mexico_agricultural soil_surface flux_November 1998	yes
Perez et al._2001	Soil	-28.7		26.9	Sonora_Mexico_agricultural soil_surface flux_November 1998	yes
Perez et al._2001	Soil	-25.8		27.6	Sonora_Mexico_agricultural soil_surface flux_November 1998	yes
Perez et al._2001	Soil	-21.4		32	Sonora_Mexico_agricultural soil_surface flux_November 1998	yes
Perez et al._2001	Soil	-15		32	Sonora_Mexico_agricultural soil_surface flux_November 1998	yes
Perez et al._2001	Soil	-17.3		30.4	Sonora_Mexico_agricultural soil_surface flux_November 1998	yes
Perez et al._2001	Soil	-15.4		27	Sonora_Mexico_agricultural soil_surface flux_November 1998	yes
Perez et al._2001	Soil	-14		33.3	Sonora_Mexico_agricultural soil_surface flux_November 1998	yes
Perez et al._2001	Soil	-8		31	Sonora_Mexico_agricultural soil_surface flux_November 1998	yes
Perez et al._2001	Soil	-15.5		27.7	Sonora_Mexico_agricultural soil_surface flux_November 1998	yes
Perez et al._2001	Soil	-6.6		28.3	Sonora_Mexico_agricultural soil_surface flux_November 1998	yes
Perez et al._2001	Soil	6		21.5	Sonora_Mexico_agricultural soil_surface flux_November 1998	yes
Peters et al._2014	Antarctic	-38	0.7	60	Antarctica_McMurdo Dry Valleys_brines soils and waters_December 2011	n/a
Peters et al._2014	Antarctic	-44	5.8	56	Antarctica_McMurdo Dry Valleys_brines soils and waters_December 2011	n/a
Peters et al._2014	Antarctic	-128	20	10	Antarctica_McMurdo Dry Valleys_brines soils and waters_December 2011	n/a
Peters et al._2014	Antarctic	-131	21	7	Antarctica_McMurdo Dry Valleys_brines soils and waters_December 2011	n/a
Peters et al._2014	Antarctic	-82	22	23	Antarctica_McMurdo Dry Valleys_brines soils and waters_December 2011	n/a
Peters et al._2014	Antarctic	-14	12	15	Antarctica_McMurdo Dry Valleys_brines soils and waters_December 2011	n/a
Peters et al._2014	Antarctic	-12		14	Antarctica_McMurdo Dry Valleys_brines soils and waters_December 2011	n/a
Peters et al._2014	Antarctic	-8	22	20	Antarctica_McMurdo Dry Valleys_brines soils and waters_December 2011	n/a
Peters et al._2014	Antarctic	-3	31	26	Antarctica_McMurdo Dry Valleys_brines soils and waters_December 2011	n/a
Peters et al._2014	Antarctic	-9	40	26	Antarctica_McMurdo Dry Valleys_brines soils and waters_December 2011	n/a
Priscu et al._2008	Antarctic	-79.7		10.9	Antarctica_ice-covered lake_dissolved N2O_7 to 32 m depth_biogeochemical relict_October to January between 1994 and 2005	n/a
Priscu et al._2008	Antarctic	-79.4		8	Antarctica_ice-covered lake_dissolved N2O_7 to 32 m depth_biogeochemical relict_October to January between 1994 and 2005	n/a
Priscu et al._2008	Antarctic	-75.9		7.9	Antarctica_ice-covered lake_dissolved N2O_7 to 32 m depth_biogeochemical relict_October to January between 1994 and 2005	n/a
Priscu et al._2008	Antarctic	-68.3		7	Antarctica_ice-covered lake_dissolved N2O_7 to 32 m depth_biogeochemical relict_October to January between 1994 and 2005	n/a
Priscu et al._2008	Antarctic	-50.3		10.6	Antarctica_ice-covered lake_dissolved N2O_7 to 32 m depth_biogeochemical relict_October to January between 1994 and 2005	n/a
Priscu et al._2008	Antarctic	-48.4		0.3	Antarctica_ice-covered lake_dissolved N2O_7 to 32 m depth_biogeochemical relict_October to January between 1994 and 2005	n/a
Priscu et al._2008	Antarctic	-38.4		-1.9	Antarctica_ice-covered lake_dissolved N2O_7 to 32 m depth_biogeochemical relict_October to January between 1994 and 2005	n/a
Priscu et al._2008	Antarctic	-30.3		-4.1	Antarctica_ice-covered lake_dissolved N2O_7 to 32 m depth_biogeochemical relict_October to January between 1994 and 2005	n/a
Priscu et al._2008	Antarctic	-29.7		-4.7	Antarctica_ice-covered lake_dissolved N2O_7 to 32 m depth_biogeochemical relict_October to January between 1994 and 2005	n/a
Priscu et al._2008	Antarctic	-28.7		0	Antarctica_ice-covered lake_dissolved N2O_7 to 32 m depth_biogeochemical relict_October to January between 1994 and 2005	n/a
Priscu et al._2008	Antarctic	-22.5		15.7	Antarctica_ice-covered lake_dissolved N2O_7 to 32 m depth_biogeochemical relict_October to January between 1994 and 2005	n/a
Priscu et al._2008	Antarctic	-20.9		5.4	Antarctica_ice-covered lake_dissolved N2O_7 to 32 m depth_biogeochemical relict_October to January between 1994 and 2005	n/a
Priscu et al._2008	Antarctic	-20.6		13.3	Antarctica_ice-covered lake_dissolved N2O_7 to 32 m depth_biogeochemical relict_October to January between 1994 and 2005	n/a
Priscu et al._2008	Antarctic	-19.6		12.5	Antarctica_ice-covered lake_dissolved N2O_7 to 32 m depth_biogeochemical relict_October to January between 1994 and 2005	n/a
Priscu et al._2008	Antarctic	-18.1		8.3	Antarctica_ice-covered lake_dissolved N2O_7 to 32 m depth_biogeochemical relict_October to January between 1994 and 2005	n/a
Priscu et al._2008	Antarctic	-15.1		24.8	Antarctica_ice-covered lake_dissolved N2O_7 to 32 m depth_biogeochemical relict_October to January between 1994 and 2005	n/a
Rahn and Wahlen_1997	Troposphere	6.4		45.6	La Jolla_California_USA_0 m_33N/117W_May 1994	n/a
Rahn and Wahlen_1997	Stratosphere	10		48.7	17.4 km_46N/94W_January 1988	n/a
Rahn and Wahlen_1997	Stratosphere	7.9		45.6	14.4 km_68N/20E_February 1988	n/a
Rahn and Wahlen_1997	Stratosphere	27.3		59.2	22.6 km_68N/20E_February 1988	n/a
Rahn and Wahlen_1997	Stratosphere	10.7		49.7	18.3 km_39N/94W_May 1988	n/a
Rahn and Wahlen_1997	Stratosphere	10		48.8	16.8 km_45N/94W_May 1988	n/a
Rahn and Wahlen_1997	Stratosphere	9.3		47.9	15.3 km_40N/94W_April 1989	n/a
Rahn and Wahlen_1997	Stratosphere	13.9		52.3	17.4 km_48N/94W_April 1989	n/a
Rock et al._2007	Soil	3		46.1	Lethbridge_Alberta_Canada_agricultural soil_profile_April 2004 to July 2005	no
Rock et al._2007	Soil	0.7		44.7	Lethbridge_Alberta_Canada_agricultural soil_profile_April 2004 to July 2005	no
Rock et al._2007	Soil	0.4		46.1	Lethbridge_Alberta_Canada_agricultural soil_profile_April 2004 to July 2005	yes
Rock et al._2007	Soil	-0.1		45	Lethbridge_Alberta_Canada_agricultural soil_profile_April 2004 to July 2005	yes
Rock et al._2007	Soil	-0.6		45.5	Lethbridge_Alberta_Canada_agricultural soil_profile_April 2004 to July 2005	yes
Rock et al._2007	Soil	-1.1		45	Lethbridge_Alberta_Canada_agricultural soil_profile_April 2004 to July 2005	yes
Rock et al._2007	Soil	-3		41.9	Lethbridge_Alberta_Canada_agricultural soil_profile_April 2004 to July 2005	yes
Rock et al._2007	Soil	-3.6		41.7	Lethbridge_Alberta_Canada_agricultural soil_profile_April 2004 to July 2005	yes
Rock et al._2007	Soil	-3.8		41.7	Lethbridge_Alberta_Canada_agricultural soil_profile_April 2004 to July 2005	yes
Rock et al._2007	Soil	-3.8		42.2	Lethbridge_Alberta_Canada_agricultural soil_profile_April 2004 to July 2005	yes
Rock et al._2007	Soil	-11.5		30.7	Lethbridge_Alberta_Canada_agricultural soil_profile_April 2004 to July 2005	yes
Rock et al._2007	Soil	-12.3		29.9	Lethbridge_Alberta_Canada_agricultural soil_profile_April 2004 to July 2005	yes
Rock et al._2007	Soil	-25.2		30.2	Lethbridge_Alberta_Canada_agricultural soil_profile_April 2004 to July 2005	yes
Rock et al._2007	Soil	-28		29	Lethbridge_Alberta_Canada_agricultural soil_profile_April 2004 to July 2005	yes
Rock et al._2007	Soil	8.9		50	Lethbridge_Alberta_Canada_agricultural soil_profile_April 2004 to July 2005	yes
Rock et al._2007	Soil	8.6		50.4	Lethbridge_Alberta_Canada_agricultural soil_profile_April 2004 to July 2005	yes
Rock et al._2007	Soil	8.2		49.5	Lethbridge_Alberta_Canada_agricultural soil_profile_April 2004 to July 2005	yes
Rock et al._2007	Soil	7		48.2	Lethbridge_Alberta_Canada_agricultural soil_profile_April 2004 to July 2005	no
Rock et al._2007	Soil	2.6		48	Lethbridge_Alberta_Canada_agricultural soil_profile_April 2004 to July 2005	yes
Rock et al._2007	Soil	2.4		43.6	Lethbridge_Alberta_Canada_agricultural soil_profile_April 2004 to July 2005	no
Rock et al._2007	Soil	2.3		43.5	Lethbridge_Alberta_Canada_agricultural soil_profile_April 2004 to July 2005	no
Rock et al._2007	Soil	0.6		45.1	Lethbridge_Alberta_Canada_agricultural soil_profile_April 2004 to July 2005	yes
Rock et al._2007	Soil	-0.1		44.7	Lethbridge_Alberta_Canada_agricultural soil_profile_April 2004 to July 2005	yes
Rock et al._2007	Soil	-0.7		42.3	Lethbridge_Alberta_Canada_agricultural soil_profile_April 2004 to July 2005	yes
Rock et al._2007	Soil	-3.7		46.1	Lethbridge_Alberta_Canada_agricultural soil_profile_April 2004 to July 2005	no
Rock et al._2007	Soil	-5.6		42.7	Lethbridge_Alberta_Canada_agricultural soil_profile_April 2004 to July 2005	no
Rock et al._2007	Soil	-6.9		48.7	Lethbridge_Alberta_Canada_agricultural soil_profile_April 2004 to July 2005	yes
Rock et al._2007	Soil	-14.8		46.3	Lethbridge_Alberta_Canada_agricultural soil_profile_April 2004 to July 2005	yes
Rock et al._2007	Soil	-25.2		44.9	Lethbridge_Alberta_Canada_agricultural soil_profile_April 2004 to July 2005	yes
Rock et al._2007	Soil	3.6		46.3	Lethbridge_Alberta_Canada_agricultural soil_profile_April 2004 to July 2005	no
Rock et al._2007	Soil	3.1		53.6	Lethbridge_Alberta_Canada_agricultural soil_profile_April 2004 to July 2005	no
Rock et al._2007	Soil	2.5		45.3	Lethbridge_Alberta_Canada_agricultural soil_profile_April 2004 to July 2005	yes
Rock et al._2007	Soil	1.9		47.1	Lethbridge_Alberta_Canada_agricultural soil_profile_April 2004 to July 2005	no
Rock et al._2007	Soil	0.9		46.3	Lethbridge_Alberta_Canada_agricultural soil_profile_April 2004 to July 2005	no
Rock et al._2007	Soil	0.6		46.3	Lethbridge_Alberta_Canada_agricultural soil_profile_April 2004 to July 2005	yes
Rock et al._2007	Soil	0.4		45.9	Lethbridge_Alberta_Canada_agricultural soil_profile_April 2004 to July 2005	no
Rock et al._2007	Soil	-1.2		44.5	Lethbridge_Alberta_Canada_agricultural soil_profile_April 2004 to July 2005	yes
Rock et al._2007	Soil	-4.1		51.1	Lethbridge_Alberta_Canada_agricultural soil_profile_April 2004 to July 2005	yes
Rock et al._2007	Soil	-5.3		42.5	Lethbridge_Alberta_Canada_agricultural soil_profile_April 2004 to July 2005	yes
Rock et al._2007	Soil	-5.7		44.3	Lethbridge_Alberta_Canada_agricultural soil_profile_April 2004 to July 2005	yes
Rock et al._2007	Soil	-6.3		42.2	Lethbridge_Alberta_Canada_agricultural soil_profile_April 2004 to July 2005	yes
Rock et al._2007	Soil	-8.3		40.2	Lethbridge_Alberta_Canada_agricultural soil_profile_April 2004 to July 2005	yes
Rock et al._2007	Soil	-14.6		52	Lethbridge_Alberta_Canada_agricultural soil_profile_April 2004 to July 2005	yes
Rock et al._2007	Soil	0.5		43.9	Lethbridge_Alberta_Canada_agricultural soil_profile_April 2004 to July 2005	yes
Rock et al._2007	Soil	-0.1		46.5	Lethbridge_Alberta_Canada_agricultural soil_profile_April 2004 to July 2005	yes
Rock et al._2007	Soil	-1.1		42.1	Lethbridge_Alberta_Canada_agricultural soil_profile_April 2004 to July 2005	yes
Rock et al._2007	Soil	-2.3		42.5	Lethbridge_Alberta_Canada_agricultural soil_profile_April 2004 to July 2005	yes
Rock et al._2007	Soil	-2.3		48	Lethbridge_Alberta_Canada_agricultural soil_profile_April 2004 to July 2005	yes
Rock et al._2007	Soil	-5.7		43.7	Lethbridge_Alberta_Canada_agricultural soil_profile_April 2004 to July 2005	yes
Rock et al._2007	Soil	-6		39.6	Lethbridge_Alberta_Canada_agricultural soil_profile_April 2004 to July 2005	yes
Rock et al._2007	Soil	-6.6		42.4	Lethbridge_Alberta_Canada_agricultural soil_profile_April 2004 to July 2005	yes
Rock et al._2007	Soil	-7.2		41.3	Lethbridge_Alberta_Canada_agricultural soil_profile_April 2004 to July 2005	yes
Rock et al._2007	Soil	-8		39.3	Lethbridge_Alberta_Canada_agricultural soil_profile_April 2004 to July 2005	yes
Rock et al._2007	Soil	-9.2		45.1	Lethbridge_Alberta_Canada_agricultural soil_profile_April 2004 to July 2005	yes
Rock et al._2007	Soil	-9.5		41.3	Lethbridge_Alberta_Canada_agricultural soil_profile_April 2004 to July 2005	yes
Rock et al._2007	Soil	-10.1		41.6	Lethbridge_Alberta_Canada_agricultural soil_profile_April 2004 to July 2005	yes
Rock et al._2007	Soil	-19.9		45	Lethbridge_Alberta_Canada_agricultural soil_profile_April 2004 to July 2005	yes
Rock et al._2007	Soil	5.9		48.8	Lethbridge_Alberta_Canada_agricultural soil_profile_April 2004 to July 2005	no
Rock et al._2007	Soil	4.5		47.1	Lethbridge_Alberta_Canada_agricultural soil_profile_April 2004 to July 2005	no
Rock et al._2007	Soil	2.6		43.7	Lethbridge_Alberta_Canada_agricultural soil_profile_April 2004 to July 2005	no
Rock et al._2007	Soil	-0.1		41	Lethbridge_Alberta_Canada_agricultural soil_profile_April 2004 to July 2005	no
Rock et al._2007	Soil	-1.7		46.3	Lethbridge_Alberta_Canada_agricultural soil_profile_April 2004 to July 2005	no
Rock et al._2007	Soil	-17.8		45.8	Lethbridge_Alberta_Canada_agricultural soil_profile_April 2004 to July 2005	yes
Rock et al._2007	Soil	-19.2		32.8	Lethbridge_Alberta_Canada_agricultural soil_profile_April 2004 to July 2005	yes
Samarkin et al._2010	Antarctic	-44.6	4.1	50.6	Antarctica_abiotic N2O emissions from unsaturated sediment near hypersaline pond_November 2006 to 2008	n/a
Samarkin et al._2010	Antarctic	-45.4	1.3	50.5	Antarctica_abiotic N2O emissions from unsaturated sediment near hypersaline pond_November 2006 to 2008	n/a
Samarkin et al._2010	Antarctic	-42.9	1.2	50.6	Antarctica_abiotic N2O emissions from unsaturated sediment near hypersaline pond_November 2006 to 2008	n/a
Samarkin et al._2010	Antarctic	-43	1.9	52.4	Antarctica_abiotic N2O emissions from unsaturated sediment near hypersaline pond_November 2006 to 2008	n/a
Samarkin et al._2010	Antarctic	-34.5	-45.2	76.7	Antarctica_abiotic N2O emissions from unsaturated sediment near hypersaline pond_November 2006 to 2008	n/a
Samarkin et al._2010	Antarctic	-35.4	-9	61.9	Antarctica_abiotic N2O emissions from unsaturated sediment near hypersaline pond_November 2006 to 2008	n/a
Samarkin et al._2010	Antarctic	-36.3	-13.3	64.4	Antarctica_abiotic N2O emissions from unsaturated sediment near hypersaline pond_November 2006 to 2008	n/a
Samarkin et al._2010	Antarctic	-16.2	20.7	119	Antarctica_abiotic N2O emissions from unsaturated sediment near hypersaline pond_November 2006 to 2008	n/a
Samarkin et al._2010	Antarctic	-16.3	20.6	119	Antarctica_abiotic N2O emissions from unsaturated sediment near hypersaline pond_November 2006 to 2008	n/a
Santoro et al._2010	Marine	6.9		45.8	central California Current_station 67.60_0 to 1000 m depth_July 2007	no
Santoro et al._2010	Marine	7.1		45.3	central California Current_station 67.60_0 to 1000 m depth_July 2007	no
Santoro et al._2010	Marine	7.1		45.5	central California Current_station 67.60_0 to 1000 m depth_July 2007	no
Santoro et al._2010	Marine	7.6		45.5	central California Current_station 67.60_0 to 1000 m depth_July 2007	no
Santoro et al._2010	Marine	7.9		46.4	central California Current_station 67.60_0 to 1000 m depth_July 2007	n/a
Santoro et al._2010	Marine	8.2		48.4	central California Current_station 67.60_0 to 1000 m depth_July 2007	n/a
Santoro et al._2010	Marine	8.6		51.2	central California Current_station 67.60_0 to 1000 m depth_July 2007	n/a
Santoro et al._2010	Marine	8.7		54.7	central California Current_station 67.60_0 to 1000 m depth_July 2007	n/a
Santoro et al._2010	Marine	8.6		55.9	central California Current_station 67.60_0 to 1000 m depth_July 2007	n/a
Santoro et al._2010	Marine	8.7		56.6	central California Current_station 67.60_0 to 1000 m depth_July 2007	n/a
Santoro et al._2010	Marine	8.7		56.7	central California Current_station 67.60_0 to 1000 m depth_July 2007	n/a
Santoro et al._2010	Marine	8.8		56.4	central California Current_station 67.60_0 to 1000 m depth_July 2007	n/a
Santoro et al._2010	Marine	9		56.7	central California Current_station 67.60_0 to 1000 m depth_July 2007	n/a
Santoro et al._2010	Marine	6.5		44.5	central California Current_station 67.90_0 to 1000 m depth_July 2007	no
Santoro et al._2010	Marine	6.1		44.2	central California Current_station 67.90_0 to 1000 m depth_July 2007	no
Santoro et al._2010	Marine	6.6		44.9	central California Current_station 67.90_0 to 1000 m depth_July 2007	no
Santoro et al._2010	Marine	6.5		44.5	central California Current_station 67.90_0 to 1000 m depth_July 2007	no
Santoro et al._2010	Marine	6.7		44.3	central California Current_station 67.90_0 to 1000 m depth_July 2007	n/a
Santoro et al._2010	Marine	7		45.2	central California Current_station 67.90_0 to 1000 m depth_July 2007	n/a
Santoro et al._2010	Marine	7.7		46	central California Current_station 67.90_0 to 1000 m depth_July 2007	n/a
Santoro et al._2010	Marine	8.3		48.6	central California Current_station 67.90_0 to 1000 m depth_July 2007	n/a
Santoro et al._2010	Marine	8.6		52.4	central California Current_station 67.90_0 to 1000 m depth_July 2007	n/a
Santoro et al._2010	Marine	8.8		54.6	central California Current_station 67.90_0 to 1000 m depth_July 2007	n/a
Santoro et al._2010	Marine	8.6		55.5	central California Current_station 67.90_0 to 1000 m depth_July 2007	n/a
Santoro et al._2010	Marine	8.6		56.2	central California Current_station 67.90_0 to 1000 m depth_July 2007	n/a
Santoro et al._2010	Marine	8.6		56.4	central California Current_station 67.90_0 to 1000 m depth_July 2007	n/a
Santoro et al._2010	Marine	8.7		56.7	central California Current_station 67.90_0 to 1000 m depth_July 2007	n/a
Santoro et al._2010	Marine	8.8		56.8	central California Current_station 67.90_0 to 1000 m depth_July 2007	n/a
Sasaki et al._2011	Freshwater	-9.9	15.2	40.9	Lake Kizaki, Japan_0 to 27 m depth profile_July 07	yes
Sasaki et al._2011	Freshwater	-5.8	25.6	51	Lake Kizaki, Japan_0 to 27 m depth profile_July 07	yes
Sasaki et al._2011	Freshwater	-5	26.3	52.6	Lake Kizaki, Japan_0 to 27 m depth profile_July 07	yes
Sasaki et al._2011	Freshwater	1.5	22.8	49.2	Lake Kizaki, Japan_0 to 27 m depth profile_July 07	yes
Sasaki et al._2011	Freshwater	2.1	31.9	47.9	Lake Kizaki, Japan_0 to 27 m depth profile_July 07	yes
Sasaki et al._2011	Freshwater	2.8	25.3	47.2	Lake Kizaki, Japan_0 to 27 m depth profile_July 07	yes
Sasaki et al._2011	Freshwater	3.4	23.2	47	Lake Kizaki, Japan_0 to 27 m depth profile_July 07	yes
Sasaki et al._2011	Freshwater	3.4	26.3	46.1	Lake Kizaki, Japan_0 to 27 m depth profile_July 07	yes
Sasaki et al._2011	Freshwater	4.1	26.3	47.7	Lake Kizaki, Japan_0 to 27 m depth profile_July 07	yes
Sasaki et al._2011	Freshwater	5.7	18.7	49.3	Lake Kizaki, Japan_0 to 27 m depth profile_July 07	no
Sasaki et al._2011	Freshwater	5.8	19.4	45.5	Lake Kizaki, Japan_0 to 27 m depth profile_July 07	no
Sasaki et al._2011	Freshwater	5.6	19.7	46.9	Lake Kizaki, Japan_0 to 27 m depth profile_July 07	no
Smemo et al._2011	Soil	-15	-0.6	37.3	SW Michigan_USA_agricultural field_surface flux_June 2006	yes
Smemo et al._2011	Soil	2.1	14.4	43.1	SW Michigan_USA_agricultural field_surface flux_June 2006	yes
Smemo et al._2011	Soil	-3.7	12.6	48.6	SW Michigan_USA_agricultural field_surface flux_June 2006	yes
Sowers et al._2002	Troposphere	8.1		44.1	South Pole Firn Air_Greenland Ice Sheet Project II_0 m core depth	no
Sowers et al._2002	Troposphere	8		44.9	South Pole Firn Air_Greenland Ice Sheet Project II_0 m core depth	no
Sowers et al._2002	Troposphere	8.2		44.5	South Pole Firn Air_Greenland Ice Sheet Project II_0 m core depth	no
Townsend-Small et al._2011	Soil	-29.6		31	Irvine_California_USA_urban lawn_surface flux_June 2008 to June 2009	yes
Townsend-Small et al._2011	Soil	-8.9		7.8	Irvine_California_USA_urban lawn_surface flux_June 2008 to June 2009	yes
Townsend-Small et al._2011	Soil	-6.4		37.4	Irvine_California_USA_urban lawn_surface flux_June 2008 to June 2009	yes
Townsend-Small et al._2011	Soil	-17.6		23.1	Irvine_California_USA_urban lawn_surface flux_June 2008 to June 2009	yes
Townsend-Small et al._2011	Soil	-4.1		26.8	Irvine_California_USA_athletic field_surface flux_June 2008 to June 2009	yes
Townsend-Small et al._2011	Soil	-7.2		18.3	Irvine_California_USA_athletic field_surface flux_June 2008 to June 2009	yes
Townsend-Small et al._2011	Soil	-3.1		7.2	Irvine_California_USA_athletic field_surface flux_June 2008 to June 2009	yes
Townsend-Small et al._2011	Soil	-4		11.9	Pomona_California_USA_corn fields_surface flux_June 2008 to June 2009	yes
Townsend-Small et al._2011	Soil	-25.2		29.2	Pomona_California_USA_corn fields_surface flux_June 2008 to June 2009	yes
Townsend-Small et al._2011	Soil	-18		26.1	Pomona_California_USA_corn fields_surface flux_June 2008 to June 2009	yes
Townsend-Small et al._2011	Soil	-18.9		29.1	Pomona_California_USA_corn fields_surface flux_June 2008 to June 2009	yes
Townsend-Small et al._2011	Soil	-2.3		22.8	Pomona_California_USA_corn fields_surface flux_June 2008 to June 2009	yes
Townsend-Small et al._2011	Soil	-6.3		23.8	Pomona_California_USA_corn fields_surface flux_June 2008 to June 2009	yes
Townsend-Small et al._2011	Soil	-10		17.3	Pomona_California_USA_corn fields_surface flux_June 2008 to June 2009	yes
Townsend-Small et al._2011	Soil	-23.8		9.3	Irvine_California_USA_athletic field park 1_surface flux_June 2008 to June 2009	yes
Townsend-Small et al._2011	Soil	-27.2		25.4	Irvine_California_USA_athletic field park 1_surface flux_June 2008 to June 2009	yes
Townsend-Small et al._2011	Soil	-7.6		18.5	Irvine_California_USA_athletic field park 2_surface flux_June 2008 to June 2009	yes
Townsend-Small et al._2011	Soil	-48.2		19	Irvine_California_USA_athletic field park 2_surface flux_June 2008 to June 2009	yes
Townsend-Small et al._2011	Soil	-33		31	Irvine_California_USA_athletic field park 2_surface flux_June 2008 to June 2009	yes
Townsend-Small et al._2011	Soil	-33		21.6	Irvine_California_USA_athletic field park 2_surface flux_June 2008 to June 2009	yes
Townsend-Small et al._2011	Urban Wastewater	-3.3		-5.5	urban S California_wastewater treatment N2O emissions_May to November 2008	no
Townsend-Small et al._2011	Urban Wastewater	-32		-1.3	urban S California_wastewater treatment N2O emissions_May to November 2008	no
Townsend-Small et al._2011	Urban Wastewater	-41.6		13.6	urban S California_wastewater treatment N2O emissions_May to November 2008	no
Townsend-Small et al._2011	Urban Wastewater	-30.2		19.8	urban S California_wastewater treatment N2O emissions_May to November 2008	no
Townsend-Small et al._2011	Urban Wastewater	-19		22.1	urban S California_wastewater treatment N2O emissions_May to November 2008	no
Townsend-Small et al._2011	Urban Wastewater	-20.9		27.9	urban S California_wastewater treatment N2O emissions_May to November 2008	no
Townsend-Small et al._2011	Urban Wastewater	-22.8		33.5	urban S California_wastewater treatment N2O emissions_May to November 2008	no
Townsend-Small et al._2011	Urban Wastewater	-23.3		35.3	urban S California_wastewater treatment N2O emissions_May to November 2008	no
Townsend-Small et al._2011	Urban Wastewater	-19.7		36.2	urban S California_wastewater treatment N2O emissions_May to November 2008	no
Townsend-Small et al._2011	Urban Wastewater	-42.3		37.1	urban S California_wastewater treatment N2O emissions_May to November 2008	no
Townsend-Small et al._2011	Urban Wastewater	-29.9		43.9	urban S California_wastewater treatment N2O emissions_May to November 2008	no
Townsend-Small et al._2011	Urban Wastewater	-21.2		41.7	urban S California_wastewater treatment N2O emissions_May to November 2008	no
Townsend-Small et al._2011	Urban Wastewater	-9.1		39.6	urban S California_wastewater treatment N2O emissions_May to November 2008	no
Townsend-Small et al._2011	Urban Wastewater	-17.9		46.8	urban S California_wastewater treatment N2O emissions_May to November 2008	no
Townsend-Small et al._2011	Urban Wastewater	-4.4		43.4	urban S California_wastewater treatment N2O emissions_May to November 2008	no
Townsend-Small et al._2011	Urban Wastewater	6		46.5	urban S California_wastewater treatment N2O emissions_May to November 2008	no
Townsend-Small et al._2011	Urban Wastewater	7.4		51.1	urban S California_wastewater treatment N2O emissions_May to November 2008	no
Townsend-Small et al._2011	Urban Wastewater	-22.1		55.3	urban S California_wastewater treatment N2O emissions_May to November 2008	no
Townsend-Small et al._2014	Marine	3.8		41	23 degrees N to 34 degrees N_Pacific Ocean_Pescadero_0 to 500 m_October 2009_positive surface flux	yes
Townsend-Small et al._2014	Marine	2.9		40	23 degrees N to 34 degrees N_Pacific Ocean_Pescadero_0 to 500 m_October 2009_positive surface flux	yes
Townsend-Small et al._2014	Marine	2.7		39.5	23 degrees N to 34 degrees N_Pacific Ocean_Pescadero_0 to 500 m_October 2009_positive surface flux	yes
Townsend-Small et al._2014	Marine	1.9		41.4	23 degrees N to 34 degrees N_Pacific Ocean_Pescadero_0 to 500 m_October 2009_positive surface flux	yes
Townsend-Small et al._2014	Marine	5.8		37	23 degrees N to 34 degrees N_Pacific Ocean_Pescadero_0 to 500 m_October 2009_positive surface flux	no
Townsend-Small et al._2014	Marine	6.2		36.2	23 degrees N to 34 degrees N_Pacific Ocean_Pescadero_0 to 500 m_October 2009_positive surface flux	no
Townsend-Small et al._2014	Marine	3.6		37.5	23 degrees N to 34 degrees N_Pacific Ocean_Pescadero_0 to 500 m_October 2009_positive surface flux	no
Townsend-Small et al._2014	Marine	3		40.8	23 degrees N to 34 degrees N_Pacific Ocean_Magdalena_120 to 700 m_October 2009	no
Townsend-Small et al._2014	Marine	3.4		41.9	23 degrees N to 34 degrees N_Pacific Ocean_Magdalena_120 to 700 m_October 2009	no
Townsend-Small et al._2014	Marine	5.2		38.9	23 degrees N to 34 degrees N_Pacific Ocean_Magdalena_120 to 700 m_October 2009	no
Townsend-Small et al._2014	Marine	6.3		37.1	23 degrees N to 34 degrees N_Pacific Ocean_Magdalena_120 to 700 m_October 2009	no
Townsend-Small et al._2014	Marine	6.6		36.2	23 degrees N to 34 degrees N_Pacific Ocean_Magdalena_120 to 700 m_October 2009	no
Townsend-Small et al._2014	Marine	5.4		35.7	23 degrees N to 34 degrees N_Pacific Ocean_Magdalena_120 to 700 m_October 2009	no
Townsend-Small et al._2014	Marine	5.1		36.2	23 degrees N to 34 degrees N_Pacific Ocean_Magdalena_120 to 700 m_October 2009	no
Townsend-Small et al._2014	Marine	3.6		37.4	23 degrees N to 34 degrees N_Pacific Ocean_Magdalena_120 to 700 m_October 2009	no
Townsend-Small et al._2014	Marine	3		40.4	23 degrees N to 34 degrees N_Pacific Ocean_Soledad_35 to 200 m_October 2009_positive surface flux	yes
Townsend-Small et al._2014	Marine	1.9		41.9	23 degrees N to 34 degrees N_Pacific Ocean_Soledad_35 to 200 m_October 2009_positive surface flux	yes
Townsend-Small et al._2014	Marine	3.4		38.6	23 degrees N to 34 degrees N_Pacific Ocean_Soledad_35 to 200 m_October 2009_positive surface flux	no
Townsend-Small et al._2014	Marine	4.7		38.9	23 degrees N to 34 degrees N_Pacific Ocean_Soledad_35 to 200 m_October 2009_positive surface flux	no
Townsend-Small et al._2014	Marine	5.2		38.8	23 degrees N to 34 degrees N_Pacific Ocean_Soledad_35 to 200 m_October 2009_positive surface flux	no
Townsend-Small et al._2014	Marine	3.8		41	23 degrees N to 34 degrees N_Pacific Ocean_Santa Monica_0 to 600 m_October 2009_positive surface flux	yes
Townsend-Small et al._2014	Marine	0.5		44.7	23 degrees N to 34 degrees N_Pacific Ocean_Santa Monica_0 to 600 m_October 2009_positive surface flux	yes
Townsend-Small et al._2014	Marine	2.7		43	23 degrees N to 34 degrees N_Pacific Ocean_Santa Monica_0 to 600 m_October 2009_positive surface flux	no
Townsend-Small et al._2014	Marine	3.7		39.7	23 degrees N to 34 degrees N_Pacific Ocean_Santa Monica_0 to 600 m_October 2009_positive surface flux	no
Townsend-Small et al._2014	Marine	3.3		38.2	23 degrees N to 34 degrees N_Pacific Ocean_Santa Monica_0 to 600 m_October 2009_positive surface flux	no
Toyoda et al._2001	Stratosphere	93.6	101.9	119.1	Sanriku_Japan_14.5 km to 34.5 km_39N/142E_May 1999	n/a
Toyoda et al._2001	Stratosphere	75	77.8	104.9	Sanriku_Japan_14.5 km to 34.5 km_39N/142E_May 1999	n/a
Toyoda et al._2001	Stratosphere	54.4	65.2	87.3	Sanriku_Japan_14.5 km to 34.5 km_39N/142E_May 1999	n/a
Toyoda et al._2001	Stratosphere	29.7	40.4	63.6	Sanriku_Japan_14.5 km to 34.5 km_39N/142E_May 1999	n/a
Toyoda et al._2001	Stratosphere	20.8	30	56.3	Sanriku_Japan_14.5 km to 34.5 km_39N/142E_May 1999	n/a
Toyoda et al._2001	Stratosphere	16.3	25.6	51.5	Sanriku_Japan_14.5 km to 34.5 km_39N/142E_May 1999	n/a
Toyoda et al._2001	Stratosphere	13.7	22	50.3	Sanriku_Japan_14.5 km to 34.5 km_39N/142E_May 1999	n/a
Toyoda et al._2001	Stratosphere	12.2	22	49.5	Sanriku_Japan_14.5 km to 34.5 km_39N/142E_May 1999	n/a
Toyoda et al._2001	Stratosphere	13.3	21.5	49	Sanriku_Japan_14.5 km to 34.5 km_39N/142E_May 1999	n/a
Toyoda et al._2001	Stratosphere	10	19.3	47.7	Sanriku_Japan_14.5 km to 34.5 km_39N/142E_May 1999	n/a
Toyoda et al._2001	Stratosphere	10	18.1	47	Sanriku_Japan_14.5 km to 34.5 km_39N/142E_May 1999	n/a
Toyoda et al._2004	Stratosphere	9	19.5	46	Japan_limit 1_39N/142E_June 1990	n/a
Toyoda et al._2004	Stratosphere	8.4	19.1	45.5	Japan_limit 2_39N/142E_June 1990	n/a
Toyoda et al._2004	Stratosphere	10.6	22.3	47.6	Japan_limit 1_39N/142E_September 1998	n/a
Toyoda et al._2004	Stratosphere	8.3	20	45.5	Japan_limit 2_39N/142E_September 1998	n/a
Toyoda et al._2004	Stratosphere	9.7	20.8	46.4	Japan_limit 1_39N/142E_May 1999	n/a
Toyoda et al._2004	Stratosphere	8.4	19.7	45.5	Japan_limit 2_39N/142E_May 1999	n/a
Toyoda et al._2004	Stratosphere	10.2	20.8	47	Japan_limit 1_39N/142E_August 2000	n/a
Toyoda et al._2004	Stratosphere	8.3	19.4	45.5	Japan_limit 2_39N/142E_August 2000	n/a
Toyoda et al._2004	Stratosphere	10.4	21.7	47.1	Japan_limit 1_39N/142E_May 2001	n/a
Toyoda et al._2004	Stratosphere	8.6	20	45.6	Japan_limit 2_39N/142E_May 2001	n/a
Toyoda et al._2004	Stratosphere	14	23.3	50.2	Sweden_limit 1_68N/20E_February 1997	n/a
Toyoda et al._2004	Stratosphere	8.4	19.4	45.5	Sweden_limit 2_68N/20E_February 1997	n/a
Toyoda et al._2004	Stratosphere	10.7	21.1	47.3	Antarctica_limit 1_69S/40E_January 1998	n/a
Toyoda et al._2004	Stratosphere	8.5	19.5	45.5	Antarctica_limit 2_69S/40E_January 1998	n/a
Toyoda et al._2009	Freshwater	-1.3	13.5	47.2	Tama River_metropolitan Tokyo_Japan_urban river_station E_October 2002 to July 2003	yes
Toyoda et al._2009	Freshwater	-5	9.9	40	Tama River_metropolitan Tokyo_Japan_urban river_station 1_October 2002 to July 2003	yes
Toyoda et al._2009	Freshwater	-11.9	4.9	25.2	Tama River_metropolitan Tokyo_Japan_urban river_station 2_October 2002 to July 2003	yes
Toyoda et al._2009	Freshwater	0	19.6	44.5	Tama River_metropolitan Tokyo_Japan_urban river_station 3_October 2002 to July 2003	yes
Toyoda et al._2009	Freshwater	-1.8	17.9	42.5	Tama River_metropolitan Tokyo_Japan_urban river_station 4_October 2002 to July 2003	yes
Toyoda et al._2009	Freshwater	-1	21.5	42.4	Tama River_metropolitan Tokyo_Japan_urban river_station 5_October 2002 to July 2003	yes
Toyoda et al._2009	Freshwater	-5.2	10.6	35.1	Tama River_metropolitan Tokyo_Japan_urban river_station 6_October 2002 to July 2003	yes
Toyoda et al._2009	Freshwater	6.4	18.5	45.5	Tama River_metropolitan Tokyo_Japan_urban river_station 7_October 2002 to July 2003	no
Toyoda et al._2009	Freshwater	1.8	21	44.9	Tama River_metropolitan Tokyo_Japan_urban river_station 8_October 2002 to July 2003	no
Toyoda et al._2009	Freshwater	7.5	19	45.9	Tama River_metropolitan Tokyo_Japan_urban river_station 9_October 2002 to July 2003	no
Toyoda et al._2009	Freshwater	-13.6	0.1	21.6	Tama River_metropolitan Tokyo_Japan_urban river_station S1_October 2002 to July 2003	yes
Toyoda et al._2009	Freshwater	-5.3	16.9	44.5	Tama River_metropolitan Tokyo_Japan_urban river_station S2_October 2002 to July 2003	yes
Toyoda et al._2011	Soil	-12	49.2	44.7	Japanese agricultural soil_surface flux_Fluvisol 2003	yes
Toyoda et al._2011	Soil	-18.8	36.2	55.3	Japanese agricultural soil_surface flux_Fluvisol 2003	yes
Toyoda et al._2011	Soil	-10.4	9.7	41.7	Japanese agricultural soil_surface flux_Fluvisol 2003	yes
Toyoda et al._2011	Soil	-20.1	30.3	51.9	Japanese agricultural soil_surface flux_Fluvisol 2003	yes
Toyoda et al._2011	Soil	-10.1	-5.6	38.1	Japanese agricultural soil_surface flux_Fluvisol 2003	yes
Toyoda et al._2011	Soil	-18.9	15.8	39.9	Japanese agricultural soil_surface flux_Fluvisol 2003	yes
Toyoda et al._2011	Soil	-1.4	20.4	37.9	Japanese agricultural soil_surface flux_Fluvisol 2003	yes
Toyoda et al._2011	Soil	-20.7	29.9	46.8	Japanese agricultural soil_surface flux_Fluvisol 2003	yes
Toyoda et al._2011	Soil	-23.8	90.2	50.5	Japanese agricultural soil_surface flux_Fluvisol 2003	yes
Toyoda et al._2011	Soil	5.2	45.7	58.9	Japanese agricultural soil_surface flux_Fluvisol 2003	yes
Toyoda et al._2011	Soil	-12	58.6	56.9	Japanese agricultural soil_surface flux_Fluvisol 2003	yes
Toyoda et al._2011	Soil	-20.5	40.2	39.6	Japanese agricultural soil_surface flux_Fluvisol 2003	yes
Toyoda et al._2011	Soil	-3.5	-7.2	56.2	Japanese agricultural soil_surface flux_Andisol 2006	yes
Toyoda et al._2011	Soil	-1.4	-1.9	56.2	Japanese agricultural soil_surface flux_Andisol 2006	yes
Toyoda et al._2011	Soil	-2.1	4	53.7	Japanese agricultural soil_surface flux_Andisol 2006	yes
Toyoda et al._2011	Soil	-2.4	5.2	31.3	Japanese agricultural soil_surface flux_Andisol 2006	yes
Toyoda et al._2011	Soil	0.9	7.2	59.1	Japanese agricultural soil_surface flux_Andisol 2006	yes
Toyoda et al._2011	Soil	0.1	1	58	Japanese agricultural soil_surface flux_Andisol 2006	yes
Toyoda et al._2011	Soil	1.7	-1.9	51	Japanese agricultural soil_surface flux_Andisol 2006	yes
Toyoda et al._2011	Soil	-28	20	26.1	Japanese agricultural soil_surface flux_Andisol 2007 PM/PP	yes
Toyoda et al._2011	Soil	-12.4	7	30.1	Japanese agricultural soil_surface flux_Andisol 2007 PM/PP	yes
Toyoda et al._2011	Soil	-19.3	20.6	40	Japanese agricultural soil_surface flux_Andisol 2007 PM/PP	yes
Toyoda et al._2011	Soil	-18.5	6.3	30	Japanese agricultural soil_surface flux_Andisol 2007 PM/PP	yes
Toyoda et al._2011	Soil	-19	21.6	17.6	Japanese agricultural soil_surface flux_Andisol 2007 PM/PP	yes
Toyoda et al._2011	Soil	-38.7	26.8	25.6	Japanese agricultural soil_surface flux_Andisol 2007 CF	yes
Toyoda et al._2011	Soil	-38.3	22.1	18.7	Japanese agricultural soil_surface flux_Andisol 2007 CF	yes
Toyoda et al._2011	Soil	-15.1	25.8	30.1	Japanese agricultural soil_surface flux_Andisol 2007 CF	yes
Toyoda et al._2011	Urban Wastewater	12.6	14	65.3	N Tokyo_Japan_wastewater treatment dissolved N2O_0.5 to 10 m depths_March 2008	no
Toyoda et al._2011	Urban Wastewater	-5	8.6	48.8	N Tokyo_Japan_wastewater treatment dissolved N2O_0.5 to 10 m depths_March 2008	no
Toyoda et al._2011	Urban Wastewater	-0.6	11.4	40.3	N Tokyo_Japan_wastewater treatment dissolved N2O_0.5 to 10 m depths_March 2008	no
Toyoda et al._2011	Urban Wastewater	4	13	39.7	N Tokyo_Japan_wastewater treatment dissolved N2O_0.5 to 10 m depths_March 2008	no
Toyoda et al._2011	Urban Wastewater	0.7	18.9	50.5	N Tokyo_Japan_wastewater treatment dissolved N2O_0.5 to 10 m depths_March 2008	no
Toyoda et al._2011	Urban Wastewater	5.6	15.6	56.6	N Tokyo_Japan_wastewater treatment dissolved N2O_0.5 to 10 m depths_March 2008	no
Toyoda et al._2011	Urban Wastewater	8.6	10.9	49.6	N Tokyo_Japan_wastewater treatment dissolved N2O_0.5 to 10 m depths_March 2008	no
Toyoda et al._2011	Urban Wastewater	-0.1	16.6	47.5	N Tokyo_Japan_wastewater treatment dissolved N2O_0.5 to 10 m depths_March 2008	no
Toyoda et al._2011	Urban Wastewater	7.7	14.4	46.9	N Tokyo_Japan_wastewater treatment dissolved N2O_0.5 to 10 m depths_March 2008	no
Toyoda et al._2011	Urban Wastewater	6.2	6	30.2	N Tokyo_Japan_wastewater treatment dissolved N2O_0.5 to 10 m depths_March 2008	no
Toyoda et al._2011	Urban Wastewater	5.9	6.6	29.2	N Tokyo_Japan_wastewater treatment dissolved N2O_0.5 to 10 m depths_March 2008	no
Toyoda et al._2011	Urban Wastewater	7.2	5.6	30.4	N Tokyo_Japan_wastewater treatment dissolved N2O_0.5 to 10 m depths_March 2008	no
Toyoda et al._2011	Urban Wastewater	7.5	7.8	33.9	N Tokyo_Japan_wastewater treatment dissolved N2O_0.5 to 10 m depths_March 2008	no
Toyoda et al._2011	Urban Wastewater	3.3	7	29.8	N Tokyo_Japan_wastewater treatment dissolved N2O_0.5 to 10 m depths_March 2008	no
Toyoda et al._2011	Urban Wastewater	-17.3	21.8	55.6	N Tokyo_Japan_wastewater treatment dissolved N2O_0.5 to 10 m depths_March 2008	no
Toyoda et al._2011	Urban Wastewater	-16.4	21	57.5	N Tokyo_Japan_wastewater treatment dissolved N2O_0.5 to 10 m depths_March 2008	no
Toyoda et al._2011	Urban Wastewater	-20.4	16.2	56.4	N Tokyo_Japan_wastewater treatment dissolved N2O_0.5 to 10 m depths_March 2008	no
Toyoda et al._2011	Urban Wastewater	-22.7	4.7	38.6	N Tokyo_Japan_wastewater treatment dissolved N2O_0.5 to 10 m depths_March 2008	no
Toyoda et al._2011	Urban Wastewater	-24.3	4.3	38.3	N Tokyo_Japan_wastewater treatment dissolved N2O_0.5 to 10 m depths_March 2008	no
Toyoda et al._2011	Urban Wastewater	-23.7	4.9	38.6	N Tokyo_Japan_wastewater treatment dissolved N2O_0.5 to 10 m depths_March 2008	no
Toyoda et al._2011	Urban Wastewater	-24.2	5.4	35.1	N Tokyo_Japan_wastewater treatment dissolved N2O_0.5 to 10 m depths_March 2008	no
Toyoda et al._2011	Urban Wastewater	-23.8	4.2	35.1	N Tokyo_Japan_wastewater treatment dissolved N2O_0.5 to 10 m depths_March 2008	no
Toyoda et al._2011	Urban Wastewater	-24.4	5.5	34.2	N Tokyo_Japan_wastewater treatment dissolved N2O_0.5 to 10 m depths_March 2008	no
Toyoda et al._2011	Urban Wastewater	-14.1	3.6	32.3	N Tokyo_Japan_wastewater treatment dissolved N2O_0.5 to 10 m depths_March 2008	no
Toyoda et al._2011	Urban Wastewater	-13.1	4	33.5	N Tokyo_Japan_wastewater treatment dissolved N2O_0.5 to 10 m depths_March 2008	no
Toyoda et al._2011	Urban Wastewater	-11.4	5.5	37.4	N Tokyo_Japan_wastewater treatment dissolved N2O_0.5 to 10 m depths_March 2008	no
Toyoda et al._2011	Urban Wastewater	-7.7	19.3	47.1	N Tokyo_Japan_wastewater treatment dissolved N2O_0.5 to 10 m depths_March 2008	no
Toyoda et al._2011	Urban Wastewater	-7.3	17.3	43.5	N Tokyo_Japan_wastewater treatment dissolved N2O_0.5 to 10 m depths_March 2008	no
Toyoda et al._2011	Urban Wastewater	-4.1	18.3	49.4	N Tokyo_Japan_wastewater treatment dissolved N2O_0.5 to 10 m depths_March 2008	no
Tumendelger et al._2014	Urban Wastewater	7.7	9.2	53.4	Tokyo_Japan_conventional activated sludge system_effluent gas above reaction tanks_February 2012	no
Tumendelger et al._2014	Urban Wastewater	-17.5	12.1	39.7	Tokyo_Japan_conventional activated sludge system_effluent gas above reaction tanks_February 2012	no
Tumendelger et al._2014	Urban Wastewater	-16	3.2	25.6	Tokyo_Japan_conventional activated sludge system_effluent gas above reaction tanks_February 2012	no
Tumendelger et al._2014	Urban Wastewater	16.3	16.5	49.7	Tokyo_Japan_conventional activated sludge system_effluent gas above reaction tanks_February 2012	no
Tumendelger et al._2014	Urban Wastewater	-20.7	10.2	38.5	Tokyo_Japan_conventional activated sludge system_effluent gas above reaction tanks_February 2012	no
Tumendelger et al._2014	Urban Wastewater	-18.5	3.8	23.7	Tokyo_Japan_conventional activated sludge system_effluent gas above reaction tanks_February 2012	no
Tumendelger et al._2014	Urban Wastewater	4.8	14.7	53.7	Tokyo_Japan_conventional activated sludge system_effluent gas above reaction tanks_February 2012	no
Tumendelger et al._2014	Urban Wastewater	-23.5	8.8	36.5	Tokyo_Japan_conventional activated sludge system_effluent gas above reaction tanks_February 2012	no
Tumendelger et al._2014	Urban Wastewater	-20.6	6.7	23.2	Tokyo_Japan_conventional activated sludge system_effluent gas above reaction tanks_February 2012	no
Van Groenigen et al._2005	Soil	-16.9		50.3	Eindhoven_Netherlands_agricultural soil_profile_May 2002 to August 2004	yes
Van Groenigen et al._2005	Soil	-25.1		41.8	Eindhoven_Netherlands_agricultural soil_profile_May 2002 to August 2004	yes
Van Groenigen et al._2005	Soil	-24.2		34.6	Eindhoven_Netherlands_agricultural soil_profile_May 2002 to August 2004	yes
Van Groenigen et al._2005	Soil	-12.2		45.2	Eindhoven_Netherlands_agricultural soil_profile_May 2002 to August 2004	yes
Van Groenigen et al._2005	Soil	-37.4		35.9	Eindhoven_Netherlands_agricultural soil_profile_May 2002 to August 2004	yes
Van Groenigen et al._2005	Soil	-26.8		34.3	Eindhoven_Netherlands_agricultural soil_profile_May 2002 to August 2004	yes
Van Groenigen et al._2005	Soil	-8.3		40.9	Eindhoven_Netherlands_agricultural soil_profile_May 2002 to August 2004	yes
Van Groenigen et al._2005	Soil	-13.3		35.9	Eindhoven_Netherlands_agricultural soil_profile_May 2002 to August 2004	yes
Van Groenigen et al._2005	Soil	-16.9		30.6	Eindhoven_Netherlands_agricultural soil_profile_May 2002 to August 2004	yes
Van Groenigen et al._2005	Soil	10.5		34.2	Eindhoven_Netherlands_agricultural soil_profile_May 2002 to August 2004	yes
Van Groenigen et al._2005	Soil	-3.7		36.9	Eindhoven_Netherlands_agricultural soil_profile_May 2002 to August 2004	yes
Van Groenigen et al._2005	Soil	-4.1		33.4	Eindhoven_Netherlands_agricultural soil_profile_May 2002 to August 2004	yes
Van Groenigen et al._2005	Soil	-22.9		21.1	Eindhoven_Netherlands_agricultural soil_profile_May 2002 to August 2004	yes
Van Groenigen et al._2005	Soil	-25.4		40.8	Eindhoven_Netherlands_agricultural soil_profile_May 2002 to August 2004	yes
Van Groenigen et al._2005	Soil	-43.3		31.6	Eindhoven_Netherlands_agricultural soil_profile_May 2002 to August 2004	yes
Van Groenigen et al._2005	Soil	-36.7		35.7	Eindhoven_Netherlands_agricultural soil_profile_May 2002 to August 2004	yes
Van Groenigen et al._2005	Soil	-36.4		37.4	Eindhoven_Netherlands_agricultural soil_profile_May 2002 to August 2004	yes
Van Groenigen et al._2005	Soil	-39.8		45.8	Eindhoven_Netherlands_agricultural soil_profile_May 2002 to August 2004	yes
Van Groenigen et al._2005	Soil	-40.2		41.4	Eindhoven_Netherlands_agricultural soil_profile_May 2002 to August 2004	yes
Van Groenigen et al._2005	Soil	-32.1		41.1	Eindhoven_Netherlands_agricultural soil_profile_May 2002 to August 2004	yes
Van Groenigen et al._2005	Soil	-32.7		42.6	Eindhoven_Netherlands_agricultural soil_profile_May 2002 to August 2004	yes
Van Groenigen et al._2005	Soil	-32.7		39.5	Eindhoven_Netherlands_agricultural soil_profile_May 2002 to August 2004	yes
Van Groenigen et al._2005	Soil	-24.9		29.7	Eindhoven_Netherlands_agricultural soil_profile_May 2002 to August 2004	yes
Van Groenigen et al._2005	Soil	-24.9		18.8	Eindhoven_Netherlands_agricultural soil_profile_May 2002 to August 2004	yes
Van Groenigen et al._2005	Soil	-30.2		21.8	Eindhoven_Netherlands_agricultural soil_profile_May 2002 to August 2004	yes
Van Groenigen et al._2005	Soil	-1.5		44.3	Eindhoven_Netherlands_agricultural soil_profile_May 2002 to August 2004	yes
Van Groenigen et al._2005	Soil	-10.3		44.9	Eindhoven_Netherlands_agricultural soil_profile_May 2002 to August 2004	yes
Van Groenigen et al._2005	Soil	-26.1		29.6	Eindhoven_Netherlands_agricultural soil_profile_May 2002 to August 2004	yes
Well et al._2005	Soil	-11.3	6.7	32.1	NW Germany_agricultural field_surface flux_July 2001	yes
Well et al._2005	Soil	-32.3	7.3	20.7	NW Germany_agricultural field_profile_July and December 2001	yes
Well et al._2005	Groundwater	86.1	81.3	89.8	NW Germany_shallow agricultural groundwater_< 2.5 m depth_July and December 2001	n/a
Well et al._2005	Groundwater	20.8	76	83.6	NW Germany_shallow agricultural groundwater_< 2.5 m depth_July and December 2001	n/a
Well et al._2005	Groundwater	-21.2	63.7	66.9	NW Germany_shallow agricultural groundwater_< 2.5 m depth_July and December 2001	n/a
Well et al._2005	Groundwater	-19.5	63.4	76.7	NW Germany_shallow agricultural groundwater_< 2.5 m depth_July and December 2001	n/a
Well et al._2005	Groundwater	-37.5	36.9	37.1	NW Germany_shallow agricultural groundwater_< 2.5 m depth_July and December 2001	n/a
Well et al._2005	Groundwater	-41.6	29.5	23.4	NW Germany_shallow agricultural groundwater_< 2.5 m depth_July and December 2001	n/a
Well et al._2005	Groundwater	-25.4	48.3	48.2	NW Germany_shallow agricultural groundwater_< 2.5 m depth_July and December 2001	n/a
Well et al._2005	Freshwater	3.5	2.1	43.3	NW Germany_agricultural field_drainage ditch_December 2001	no
Well et al._2005	Freshwater	7.6	18	46.6	NW Germany_agricultural field_drainage ditch_December 2001	no
Well et al._2012	Groundwater	-10.3	9.3	33.7	Bremen_Germany_agricultural_GroBenkneten Aquifer_0 to 50 m depth_March to June 2008	n/a
Well et al._2012	Groundwater	-2.1	12.4	37.8	Bremen_Germany_agricultural_GroBenkneten Aquifer_0 to 50 m depth_March to June 2008	n/a
Well et al._2012	Groundwater	-8.7	18.4	43.2	Bremen_Germany_agricultural_GroBenkneten Aquifer_0 to 50 m depth_March to June 2008	n/a
Well et al._2012	Groundwater	-7.6	18.7	40.4	Bremen_Germany_agricultural_GroBenkneten Aquifer_0 to 50 m depth_March to June 2008	n/a
Well et al._2012	Groundwater	-16.3	26.7	35.2	Bremen_Germany_agricultural_GroBenkneten Aquifer_0 to 50 m depth_March to June 2008	n/a
Well et al._2012	Groundwater	-7.9	28.9	39.2	Bremen_Germany_agricultural_GroBenkneten Aquifer_0 to 50 m depth_March to June 2008	n/a
Well et al._2012	Groundwater	-0.1	32	55.9	Bremen_Germany_agricultural_GroBenkneten Aquifer_0 to 50 m depth_March to June 2008	n/a
Well et al._2012	Groundwater	-14.8	33.8	32.6	Bremen_Germany_agricultural_GroBenkneten Aquifer_0 to 50 m depth_March to June 2008	n/a
Well et al._2012	Groundwater	-18.5	38.7	43.8	Bremen_Germany_agricultural_GroBenkneten Aquifer_0 to 50 m depth_March to June 2008	n/a
Well et al._2012	Groundwater	-2.1	39.9	49.4	Bremen_Germany_agricultural_GroBenkneten Aquifer_0 to 50 m depth_March to June 2008	n/a
Well et al._2012	Groundwater	-10.1	40.1	40.9	Bremen_Germany_agricultural_GroBenkneten Aquifer_0 to 50 m depth_March to June 2008	n/a
Well et al._2012	Groundwater	-40.6	40.7	33.2	Bremen_Germany_agricultural_GroBenkneten Aquifer_0 to 50 m depth_March to June 2008	n/a
Well et al._2012	Groundwater	11.8	45	59.8	Bremen_Germany_agricultural_GroBenkneten Aquifer_0 to 50 m depth_March to June 2008	n/a
Well et al._2012	Groundwater	-2	45.2	50.4	Bremen_Germany_agricultural_GroBenkneten Aquifer_0 to 50 m depth_March to June 2008	n/a
Well et al._2012	Groundwater	-4.5	49.9	41.2	Bremen_Germany_agricultural_GroBenkneten Aquifer_0 to 50 m depth_March to June 2008	n/a
Well et al._2012	Groundwater	-9.6	58.1	60.2	Bremen_Germany_agricultural_GroBenkneten Aquifer_0 to 50 m depth_March to June 2008	n/a
Well et al._2012	Groundwater	-22.1	70	87.6	Bremen_Germany_agricultural_GroBenkneten Aquifer_0 to 50 m depth_March to June 2008	n/a
Well et al._2012	Groundwater	-7.1	39.3	27.3	Hannover_Germany_agricultural_Fuhrberg Aquifer_B1_0 to 10 m depth_June 2005 to March 2007	n/a
Well et al._2012	Groundwater	-10.9	49.1	38.8	Hannover_Germany_agricultural_Fuhrberg Aquifer_B1_0 to 10 m depth_June 2005 to March 2007	n/a
Well et al._2012	Groundwater	-10.5	58	52.6	Hannover_Germany_agricultural_Fuhrberg Aquifer_B1_0 to 10 m depth_June 2005 to March 2007	n/a
Well et al._2012	Groundwater	-13	58.5	49.7	Hannover_Germany_agricultural_Fuhrberg Aquifer_B1_0 to 10 m depth_June 2005 to March 2007	n/a
Well et al._2012	Groundwater	-16.6	43.8	35.9	Hannover_Germany_agricultural_Fuhrberg Aquifer_B1_0 to 10 m depth_June 2005 to March 2007	n/a
Well et al._2012	Groundwater	-15.4	54.8	49.1	Hannover_Germany_agricultural_Fuhrberg Aquifer_B1_0 to 10 m depth_June 2005 to March 2007	n/a
Well et al._2012	Groundwater	-9.5	55.4	52.6	Hannover_Germany_agricultural_Fuhrberg Aquifer_B1_0 to 10 m depth_June 2005 to March 2007	n/a
Well et al._2012	Groundwater	-4.2	58.2	67.4	Hannover_Germany_agricultural_Fuhrberg Aquifer_B1_0 to 10 m depth_June 2005 to March 2007	n/a
Well et al._2012	Groundwater	-5.9	59.1	67.4	Hannover_Germany_agricultural_Fuhrberg Aquifer_B1_0 to 10 m depth_June 2005 to March 2007	n/a
Well et al._2012	Groundwater	14.5	79.6	91.2	Hannover_Germany_agricultural_Fuhrberg Aquifer_B1_0 to 10 m depth_June 2005 to March 2007	n/a
Well et al._2012	Groundwater	-14.4	23.7	55.3	Hannover_Germany_agricultural_Fuhrberg Aquifer_B1_0 to 10 m depth_June 2005 to March 2007	n/a
Well et al._2012	Groundwater	-1.6	59.7	72.4	Hannover_Germany_agricultural_Fuhrberg Aquifer_B1_0 to 10 m depth_June 2005 to March 2007	n/a
Well et al._2012	Groundwater	0.2	28.9	39.2	Hannover_Germany_agricultural_Fuhrberg Aquifer_B1_0 to 10 m depth_June 2005 to March 2007	n/a
Well et al._2012	Groundwater	-13.6	1.7	27.2	Hannover_Germany_agricultural_Fuhrberg Aquifer_B6_0 to 10 m depth_June 2005 to March 2007	n/a
Well et al._2012	Groundwater	-10.4	10.1	32.2	Hannover_Germany_agricultural_Fuhrberg Aquifer_B6_0 to 10 m depth_June 2005 to March 2007	n/a
Well et al._2012	Groundwater	-21.3	20.1	32.7	Hannover_Germany_agricultural_Fuhrberg Aquifer_B6_0 to 10 m depth_June 2005 to March 2007	n/a
Well et al._2012	Groundwater	-30.7	18.9	26.6	Hannover_Germany_agricultural_Fuhrberg Aquifer_B6_0 to 10 m depth_June 2005 to March 2007	n/a
Well et al._2012	Groundwater	-27.4	22.2	29.5	Hannover_Germany_agricultural_Fuhrberg Aquifer_B6_0 to 10 m depth_June 2005 to March 2007	n/a
Well et al._2012	Groundwater	-21.5	33.7	38.1	Hannover_Germany_agricultural_Fuhrberg Aquifer_B6_0 to 10 m depth_June 2005 to March 2007	n/a
Well et al._2012	Groundwater	-37.4	23.9	27.2	Hannover_Germany_agricultural_Fuhrberg Aquifer_B6_0 to 10 m depth_June 2005 to March 2007	n/a
Well et al._2012	Groundwater	-44.1	34.4	32.7	Hannover_Germany_agricultural_Fuhrberg Aquifer_B6_0 to 10 m depth_June 2005 to March 2007	n/a
Well et al._2012	Groundwater	-48.9	57	54.7	Hannover_Germany_agricultural_Fuhrberg Aquifer_B6_0 to 10 m depth_June 2005 to March 2007	n/a
Well et al._2012	Groundwater	-55.6	45.4	32.2	Hannover_Germany_agricultural_Fuhrberg Aquifer_B6_0 to 10 m depth_June 2005 to March 2007	n/a
Well et al._2012	Groundwater	-37	71.4	74	Hannover_Germany_agricultural_Fuhrberg Aquifer_B6_0 to 10 m depth_June 2005 to March 2007	n/a
Well et al._2012	Groundwater	-21.9	79.7	89.4	Hannover_Germany_agricultural_Fuhrberg Aquifer_B6_0 to 10 m depth_June 2005 to March 2007	n/a
Well et al._2012	Groundwater	-8.7	43.8	65.8	Hannover_Germany_agricultural_Fuhrberg Aquifer_B6_0 to 10 m depth_June 2005 to March 2007	n/a
Well et al._2012	Groundwater	8.4	76.4	84.7	Hannover_Germany_agricultural_Fuhrberg Aquifer_B6_0 to 10 m depth_June 2005 to March 2007	n/a
Well et al._2012	Groundwater	-40.7	6.2	18.3	Hannover_Germany_agricultural_Fuhrberg Aquifer_B2_0 to 10 m depth_June 2005 to March 2007	n/a
Well et al._2012	Groundwater	-51.5	7	17.9	Hannover_Germany_agricultural_Fuhrberg Aquifer_B2_0 to 10 m depth_June 2005 to March 2007	n/a
Well et al._2012	Groundwater	-19.7	7	23.1	Hannover_Germany_agricultural_Fuhrberg Aquifer_B2_0 to 10 m depth_June 2005 to March 2007	n/a
Well et al._2012	Groundwater	-18.7	10.7	23.3	Hannover_Germany_agricultural_Fuhrberg Aquifer_B2_0 to 10 m depth_June 2005 to March 2007	n/a
Well et al._2012	Groundwater	-18.5	15.1	23.9	Hannover_Germany_agricultural_Fuhrberg Aquifer_B2_0 to 10 m depth_June 2005 to March 2007	n/a
Well et al._2012	Groundwater	-20.8	11.8	25.4	Hannover_Germany_agricultural_Fuhrberg Aquifer_B2_0 to 10 m depth_June 2005 to March 2007	n/a
Well et al._2012	Groundwater	-34.5	24	26.5	Hannover_Germany_agricultural_Fuhrberg Aquifer_B2_0 to 10 m depth_June 2005 to March 2007	n/a
Well et al._2012	Groundwater	-43.4	42.7	33.3	Hannover_Germany_agricultural_Fuhrberg Aquifer_B2_0 to 10 m depth_June 2005 to March 2007	n/a
Well et al._2012	Groundwater	-7.1	71.5	83.8	Hannover_Germany_agricultural_Fuhrberg Aquifer_B2_0 to 10 m depth_June 2005 to March 2007	n/a
Well et al._2012	Groundwater	10.3	97.9	112.8	Hannover_Germany_agricultural_Fuhrberg Aquifer_B2_0 to 10 m depth_June 2005 to March 2007	n/a
Well et al._2012	Groundwater	-1.5	75.9	84.9	Hannover_Germany_agricultural_Fuhrberg Aquifer_B2_0 to 10 m depth_June 2005 to March 2007	n/a
Well et al._2012	Groundwater	-2.1	75.9	86.6	Hannover_Germany_agricultural_Fuhrberg Aquifer_B2_0 to 10 m depth_June 2005 to March 2007	n/a
Well et al._2012	Groundwater	-5.4	59.3	68.5	Hannover_Germany_agricultural_Fuhrberg Aquifer_B2_0 to 10 m depth_June 2005 to March 2007	n/a
Well et al._2012	Groundwater	7	68.2	78.4	Hannover_Germany_agricultural_Fuhrberg Aquifer_B2_0 to 10 m depth_June 2005 to March 2007	n/a
Well et al._2012	Groundwater	-10.3	49.2	56.9	Hannover_Germany_agricultural_Fuhrberg Aquifer_B5_0 to 10 m depth_June 2005 to March 2007	n/a
Well et al._2012	Groundwater	-4.9	40.8	61.3	Hannover_Germany_agricultural_Fuhrberg Aquifer_B5_0 to 10 m depth_June 2005 to March 2007	n/a
Well et al._2012	Groundwater	-7.6	68	86.2	Hannover_Germany_agricultural_Fuhrberg Aquifer_B5_0 to 10 m depth_June 2005 to March 2007	n/a
Well et al._2012	Groundwater	-7.6	63.4	80.8	Hannover_Germany_agricultural_Fuhrberg Aquifer_B5_0 to 10 m depth_June 2005 to March 2007	n/a
Well et al._2012	Groundwater	1.7	72.3	90.8	Hannover_Germany_agricultural_Fuhrberg Aquifer_B5_0 to 10 m depth_June 2005 to March 2007	n/a
Well et al._2012	Groundwater	-0.8	26.6	49.8	Hannover_Germany_agricultural_Fuhrberg Aquifer_B5_0 to 10 m depth_June 2005 to March 2007	n/a
Well et al._2012	Groundwater	-2.7	15.6	40.4	Hannover_Germany_agricultural_Fuhrberg Aquifer_B5_0 to 10 m depth_June 2005 to March 2007	n/a
Well et al._2012	Groundwater	-0.4	57.7	74.1	Hannover_Germany_agricultural_Fuhrberg Aquifer_B5_0 to 10 m depth_June 2005 to March 2007	n/a
Well et al._2012	Groundwater	-4.9	37.8	56.9	Hannover_Germany_agricultural_Fuhrberg Aquifer_B5_0 to 10 m depth_June 2005 to March 2007	n/a
Well et al._2012	Groundwater	-4.4	33.2	54	Hannover_Germany_agricultural_Fuhrberg Aquifer_B5_0 to 10 m depth_June 2005 to March 2007	n/a
Well et al._2012	Groundwater	30.6	34.9	61.5	Hannover_Germany_agricultural_Fuhrberg Aquifer_B5_0 to 10 m depth_June 2005 to March 2007	n/a
Well et al._2012	Groundwater	89.6	55.8	79.1	Hannover_Germany_agricultural_Fuhrberg Aquifer_B5_0 to 10 m depth_June 2005 to March 2007	n/a
Westley et al._2006	Marine	7.5	13.7	44.8	Black Sea_0 to > 2000 m depth_June 2001	no
Westley et al._2006	Marine	7.5	23.2	45.9	Black Sea_0 to > 2000 m depth_June 2001	no
Westley et al._2006	Marine	8.2	14.8	45.1	Black Sea_0 to > 2000 m depth_June 2001	no
Westley et al._2006	Marine	7.9	23.8	45.3	Black Sea_0 to > 2000 m depth_June 2001	no
Westley et al._2006	Marine	7	24.4	46.7	Black Sea_0 to > 2000 m depth_June 2001	no
Westley et al._2006	Marine	7.6	19.8	45.8	Black Sea_0 to > 2000 m depth_June 2001	no
Westley et al._2006	Marine	7	19.7	46.5	Black Sea_0 to > 2000 m depth_June 2001	no
Westley et al._2006	Marine	5.9	24.8	44.9	Black Sea_0 to > 2000 m depth_June 2001	no
Westley et al._2006	Marine	6.6	21.7	49.2	Black Sea_0 to > 2000 m depth_June 2001	no
Westley et al._2006	Marine	6.4	25	49	Black Sea_0 to > 2000 m depth_June 2001	no
Westley et al._2006	Marine	6.6	18.2	49.2	Black Sea_0 to > 2000 m depth_June 2001	no
Westley et al._2006	Marine	4.4	28.2	48.5	Black Sea_0 to > 2000 m depth_June 2001	no
Westley et al._2006	Marine	3	30.1	51	Black Sea_0 to > 2000 m depth_June 2001	no
Westley et al._2006	Marine	0	31.6	52.7	Black Sea_0 to > 2000 m depth_June 2001	no
Westley et al._2006	Marine	-6.4	31.6	62.5	Black Sea_0 to > 2000 m depth_June 2001	no
Westley et al._2006	Marine	-10.5	38.6	67	Black Sea_0 to > 2000 m depth_June 2001	no
Westley et al._2006	Marine	-10.8	46.6	67	Black Sea_0 to > 2000 m depth_June 2001	no
Westley et al._2006	Marine	-2.6	40.2	71.9	Black Sea_0 to > 2000 m depth_June 2001	no
Westley et al._2006	Marine	3.4	36.9	55.4	Black Sea_0 to > 2000 m depth_June 2001	no
Westley et al._2006	Marine	3.6	33.9	51	Black Sea_0 to > 2000 m depth_June 2001	no
Westley et al._2006	Marine	5.5		41.9	Black Sea_0 to > 2000 m depth_June 2001	no
Westley et al._2006	Marine	5.6		41.9	Black Sea_0 to > 2000 m depth_June 2001	no
Westley et al._2006	Marine	6.5		42.9	Black Sea_0 to > 2000 m depth_June 2001	no
Westley et al._2006	Marine	7.5		45.8	Black Sea_0 to > 2000 m depth_June 2001	no
Westley et al._2006	Marine	6.4		46.4	Black Sea_0 to > 2000 m depth_June 2001	no
Westley et al._2006	Marine	6.1		46.4	Black Sea_0 to > 2000 m depth_June 2001	no
Westley et al._2006	Marine	5.4		46.4	Black Sea_0 to > 2000 m depth_June 2001	no
Westley et al._2006	Marine	1.5		50.1	Black Sea_0 to > 2000 m depth_June 2001	no
Westley et al._2006	Marine	0.2		51.2	Black Sea_0 to > 2000 m depth_June 2001	no
Westley et al._2006	Marine	-3.6		53.7	Black Sea_0 to > 2000 m depth_June 2001	no
Westley et al._2006	Marine	-6.9		57.2	Black Sea_0 to > 2000 m depth_June 2001	no
Westley et al._2006	Marine	0.4		68.8	Black Sea_0 to > 2000 m depth_June 2001	no
Westley et al._2006	Marine	-1.3		51.4	Black Sea_0 to > 2000 m depth_June 2001	no
Westley et al._2006	Marine	2.2		40.6	Black Sea_0 to > 2000 m depth_June 2001	no
Westley et al._2006	Marine	3.3		43.1	Black Sea_0 to > 2000 m depth_June 2001	no
Westley et al._2006	Marine	3.9		44.8	Black Sea_0 to > 2000 m depth_June 2001	no
Westley et al._2006	Marine	4.3		45.4	Black Sea_0 to > 2000 m depth_June 2001	no
Westley et al._2006	Marine	4.1		47.2	Black Sea_0 to > 2000 m depth_June 2001	no
Westley et al._2006	Marine	-0.2		39.8	Black Sea_0 to > 2000 m depth_June 2001	no
Westley et al._2006	Marine	6.3		42.3	Black Sea_0 to > 2000 m depth_June 2001	no
Westley et al._2006	Marine	7.8		44.3	Black Sea_0 to > 2000 m depth_June 2001	no
Westley et al._2006	Marine	7.6		43.9	Black Sea_0 to > 2000 m depth_June 2001	no
Westley et al._2006	Marine	6.6		44.3	Black Sea_0 to > 2000 m depth_June 2001	no
Westley et al._2006	Marine	6.2		44.3	Black Sea_0 to > 2000 m depth_June 2001	no
Westley et al._2006	Marine	3.9		46.8	Black Sea_0 to > 2000 m depth_June 2001	no
Westley et al._2006	Marine	6.2		46	Black Sea_0 to > 2000 m depth_June 2001	no
Westley et al._2006	Marine	4.6		48.8	Black Sea_0 to > 2000 m depth_June 2001	no
Westley et al._2006	Marine	1.8		52.7	Black Sea_0 to > 2000 m depth_June 2001	no
Westley et al._2006	Marine	-2.1		53.2	Black Sea_0 to > 2000 m depth_June 2001	no
Westley et al._2006	Marine	-9.1		58.5	Black Sea_0 to > 2000 m depth_June 2001	no
Xiong et al._2009	Soil	5.6		44	Nanjing_China_rice paddy_profile_December 2005 to May 2006	no
Xiong et al._2009	Soil	5.5		41.8	Nanjing_China_rice paddy_profile_December 2005 to May 2006	no
Xiong et al._2009	Soil	5.7		44.6	Nanjing_China_rice paddy_profile_December 2005 to May 2006	no
Xiong et al._2009	Soil	3.1		44.7	Nanjing_China_rice paddy_profile_December 2005 to May 2006	no
Xiong et al._2009	Soil	4.5		42.2	Nanjing_China_rice paddy_profile_December 2005 to May 2006	no
Xiong et al._2009	Soil	5.6		43	Nanjing_China_rice paddy_profile_December 2005 to May 2006	no
Xiong et al._2009	Soil	0.7		45.6	Nanjing_China_rice paddy_profile_December 2005 to May 2006	no
Xiong et al._2009	Soil	2.6		43.8	Nanjing_China_rice paddy_profile_December 2005 to May 2006	no
Xiong et al._2009	Soil	4.9		41.6	Nanjing_China_rice paddy_profile_December 2005 to May 2006	no
Xiong et al._2009	Soil	1.6		46.5	Nanjing_China_rice paddy_profile_December 2005 to May 2006	no
Xiong et al._2009	Soil	3.4		43.7	Nanjing_China_rice paddy_profile_December 2005 to May 2006	no
Xiong et al._2009	Soil	4.8		42.1	Nanjing_China_rice paddy_profile_December 2005 to May 2006	no
Yamagishi et al._2007	Marine	6.2	14.3	46.5	eastern tropical N Pacific_0 to 2000 m depth_May to June 2000	no
Yamagishi et al._2007	Marine	6.2	12.7	46.4	eastern tropical N Pacific_0 to 2000 m depth_May to June 2000	no
Yamagishi et al._2007	Marine	4.5	11.8	46.9	eastern tropical N Pacific_0 to 2000 m depth_May to June 2000	yes
Yamagishi et al._2007	Marine	3.8	10.4	47.1	eastern tropical N Pacific_0 to 2000 m depth_May to June 2000	yes
Yamagishi et al._2007	Marine	3.6	12.7	47.8	eastern tropical N Pacific_0 to 2000 m depth_May to June 2000	yes
Yamagishi et al._2007	Marine	4.6	13.6	55.2	eastern tropical N Pacific_0 to 2000 m depth_May to June 2000	yes
Yamagishi et al._2007	Marine	8.3	30.3	78.2	eastern tropical N Pacific_0 to 2000 m depth_May to June 2000	no
Yamagishi et al._2007	Marine	9.6	39.7	89.5	eastern tropical N Pacific_0 to 2000 m depth_May to June 2000	no
Yamagishi et al._2007	Marine	9.7	38	92.3	eastern tropical N Pacific_0 to 2000 m depth_May to June 2000	no
Yamagishi et al._2007	Marine	14.4	35.2	93.3	eastern tropical N Pacific_0 to 2000 m depth_May to June 2000	no
Yamagishi et al._2007	Marine	21.8	26.5	100.8	eastern tropical N Pacific_0 to 2000 m depth_May to June 2000	no
Yamagishi et al._2007	Marine	22.7	47.4	105.3	eastern tropical N Pacific_0 to 2000 m depth_May to June 2000	no
Yamagishi et al._2007	Marine	18.5	44.1	95.2	eastern tropical N Pacific_0 to 2000 m depth_May to June 2000	no
Yamagishi et al._2007	Marine	11.7	31.7	78.2	eastern tropical N Pacific_0 to 2000 m depth_May to June 2000	no
Yamagishi et al._2007	Marine	7.9	27.2	66.6	eastern tropical N Pacific_0 to 2000 m depth_May to June 2000	no
Yamagishi et al._2007	Marine	7.7	22	60	eastern tropical N Pacific_0 to 2000 m depth_May to June 2000	no
Yamagishi et al._2007	Marine	9.5	24.8	56.5	eastern tropical N Pacific_0 to 2000 m depth_May to June 2000	no
Yamagishi et al._2007	Marine	9.8	23.9	56.9	eastern tropical N Pacific_0 to 2000 m depth_May to June 2000	no
Yamagishi et al._2007	Marine	9.9	22.5	57.1	eastern tropical N Pacific_0 to 2000 m depth_May to June 2000	no
Yamagishi et al._2007	Marine	6.9	15.1	51.3	Gulf of California, 0 to 1000 m depth_September 2001	no
Yamagishi et al._2007	Marine	4.1	20.1	50.4	Gulf of California, 0 to 1000 m depth_September 2001	yes
Yamagishi et al._2007	Marine	5.7	12.9	54.1	Gulf of California, 0 to 1000 m depth_September 2001	yes
Yamagishi et al._2007	Marine	8.6	18	55.5	Gulf of California, 0 to 1000 m depth_September 2001	no
Yamagishi et al._2007	Marine	11	16.6	62.2	Gulf of California, 0 to 1000 m depth_September 2001	no
Yamagishi et al._2007	Marine	9.9	21.8	63.1	Gulf of California, 0 to 1000 m depth_September 2001	no
Yamagishi et al._2007	Marine	6.9	25.2	60.3	Gulf of California, 0 to 1000 m depth_September 2001	no
Yamagishi et al._2007	Marine	6.6	24.5	61.1	Gulf of California, 0 to 1000 m depth_September 2001	no
Yamagishi et al._2007	Marine	5	28.9	58.8	Gulf of California, 0 to 1000 m depth_September 2001	no
Yamagishi et al._2007	Marine	1.9	29.2	53.4	Gulf of California, 0 to 1000 m depth_September 2001	no
Yamagishi et al._2007	Marine	1.8	27.9	51.9	Gulf of California, 0 to 1000 m depth_September 2001	no
Yamagishi et al._2007	Marine	3.6	25.4	57.6	Gulf of California, 0 to 1000 m depth_September 2001	no
Yamulki et al._2001	Soil	-11.3	5.1	34.6	North Wyke_UK_fertilized grassland_surface flux_February and March 2000	yes
Yamulki et al._2001	Soil	-5	6.4	39.8	North Wyke_UK_fertilized grassland_surface flux_February and March 2000	yes
Yamulki et al._2001	Soil	-0.8	9.1	43.2	North Wyke_UK_fertilized grassland_surface flux_February and March 2000	yes
Yamulki et al._2001	Soil	0.4	8.3	44.8	North Wyke_UK_fertilized grassland_surface flux_February and March 2000	yes
Yamulki et al._2001	Soil	0.5	-2.3	46.6	North Wyke_UK_fertilized grassland_surface flux_February and March 2000	yes
Yamulki et al._2001	Soil	-7.4	17.9	37	North Wyke_UK_fertilized grassland_surface flux_February and March 2000	yes
Yamulki et al._2001	Soil	-27.1	-1.5	26.3	North Wyke_UK_fertilized grassland_surface flux_February and March 2000	yes
Yano et al._2014	Soil	-17.5	24.7	40.5	Tsukubamirai City_Japan_rice paddy fields_emitted N2O flux_Fertilized site 2010 and Control 2011	yes
Yano et al._2014	Soil	-21.3	4.9	28.7	Tsukubamirai City_Japan_rice paddy fields_emitted N2O flux_Fertilized site 2010 and Control 2011	yes
Yano et al._2014	Soil	-20.2	4	31.3	Tsukubamirai City_Japan_rice paddy fields_emitted N2O flux_Fertilized site 2010 and Control 2011	yes
Yano et al._2014	Soil	-12	14.6	47.4	Tsukubamirai City_Japan_rice paddy fields_emitted N2O flux_Fertilized site 2010 and Control 2011	yes
Yano et al._2014	Soil	-16.2	13.9	40.5	Tsukubamirai City_Japan_rice paddy fields_emitted N2O flux_Fertilized site 2010 and Control 2011	yes
Yano et al._2014	Soil	5.8	20.8	61	Tsukubamirai City_Japan_rice paddy fields_emitted N2O flux_Fertilized site 2010 and Control 2011	yes
Yano et al._2014	Soil	-14.5	5.8	47.7	Tsukubamirai City_Japan_rice paddy fields_emitted N2O flux_Fertilized site 2010 and Control 2011	yes
Yano et al._2014	Soil	-22.8	12	54.4	Tsukubamirai City_Japan_rice paddy fields_emitted N2O flux_Fertilized site 2010 and Control 2011	yes
Yoshinari et al._1997	Marine	4.1		48.4	eastern tropical N Pacific_0 to 2500 m depth_December 1993	no
Yoshinari et al._1997	Marine	4.7		47.7	eastern tropical N Pacific_0 to 2500 m depth_December 1993	unable to determine
Yoshinari et al._1997	Marine	4.9		48.4	eastern tropical N Pacific_0 to 2500 m depth_December 1993	unable to determine
Yoshinari et al._1997	Marine	6		47.5	eastern tropical N Pacific_0 to 2500 m depth_December 1993	unable to determine
Yoshinari et al._1997	Marine	5		51.6	eastern tropical N Pacific_0 to 2500 m depth_December 1993	unable to determine
Yoshinari et al._1997	Marine	5		52.6	eastern tropical N Pacific_0 to 2500 m depth_December 1993	unable to determine
Yoshinari et al._1997	Marine	5.8		54.3	eastern tropical N Pacific_0 to 2500 m depth_December 1993	unable to determine
Yoshinari et al._1997	Marine	6.6		54.2	eastern tropical N Pacific_0 to 2500 m depth_December 1993	unable to determine
Yoshinari et al._1997	Marine	7.2		53.6	eastern tropical N Pacific_0 to 2500 m depth_December 1993	unable to determine
Yoshinari et al._1997	Marine	7.2		55.9	eastern tropical N Pacific_0 to 2500 m depth_December 1993	unable to determine
Yoshinari et al._1997	Marine	6.3		55.7	eastern tropical N Pacific_0 to 2500 m depth_December 1993	unable to determine
Yoshinari et al._1997	Marine	5.5		55.4	eastern tropical N Pacific_0 to 2500 m depth_December 1993	unable to determine
Yoshinari et al._1997	Marine	7.6		58.6	eastern tropical N Pacific_0 to 2500 m depth_December 1993	unable to determine
Yoshinari et al._1997	Marine	8.2		57.6	eastern tropical N Pacific_0 to 2500 m depth_December 1993	unable to determine
Yoshinari et al._1997	Marine	9		56	eastern tropical N Pacific_0 to 2500 m depth_December 1993	unable to determine
Yoshinari et al._1997	Marine	9.3		55.7	eastern tropical N Pacific_0 to 2500 m depth_December 1993	unable to determine
Yoshinari et al._1997	Marine	9.5		55.7	eastern tropical N Pacific_0 to 2500 m depth_December 1993	unable to determine
Yoshinari et al._1997	Marine	9.1		57	eastern tropical N Pacific_0 to 2500 m depth_December 1993	unable to determine
Yoshinari et al._1997	Marine	9.1		57.4	eastern tropical N Pacific_0 to 2500 m depth_December 1993	unable to determine
Yoshinari et al._1997	Marine	9.5		58.3	eastern tropical N Pacific_0 to 2500 m depth_December 1993	unable to determine
Yoshinari et al._1997	Marine	11.4		61.2	eastern tropical N Pacific_0 to 2500 m depth_December 1993	unable to determine
Yoshinari et al._1997	Marine	11		64.1	eastern tropical N Pacific_0 to 2500 m depth_December 1993	unable to determine
Yoshinari et al._1997	Marine	8.8		66.3	eastern tropical N Pacific_0 to 2500 m depth_December 1993	unable to determine
Yoshinari et al._1997	Marine	14.3		73.7	eastern tropical N Pacific_0 to 2500 m depth_December 1993	unable to determine
Yoshinari et al._1997	Marine	12.8		76.4	eastern tropical N Pacific_0 to 2500 m depth_December 1993	unable to determine
Yoshinari et al._1997	Marine	14.7		77.7	eastern tropical N Pacific_0 to 2500 m depth_December 1993	unable to determine
Yoshinari et al._1997	Marine	37.6		109.1	Arabian Sea_0 to 1000 m depth_April 1993	no
Yoshinari et al._1997	Marine	35.4		105.3	Arabian Sea_0 to 1000 m depth_April 1993	no
Yoshinari et al._1997	Marine	19.3		80.2	Arabian Sea_0 to 1000 m depth_April 1993	no
Yoshinari et al._1997	Marine	14.9		57.4	Arabian Sea_0 to 1000 m depth_April 1993	no
Yoshinari et al._1997	Marine	10.3		66.9	Arabian Sea_0 to 1000 m depth_April 1993	no
Yoshinari et al._1997	Marine	6.6		51.2	Arabian Sea_0 to 1000 m depth_April 1993	no
Yoshinari et al._1997	Marine	6		49.9	Arabian Sea_0 to 1000 m depth_April 1993	no
Yoshinari et al._1997	Marine	7.4		48.8	Arabian Sea_0 to 1000 m depth_April 1993	no
Yoshinari et al._1997	Marine	7.8		47.8	Arabian Sea_0 to 1000 m depth_April 1993	no
Yoshinari et al._1997	Marine	6.5		46.1	Arabian Sea_0 to 1000 m depth_April 1993	no
Yoshida and Toyoda_2000	Stratosphere	7.6	17	45.1	Sanriku_Japan_14.9 km to 23.4 km_40N/142-143E_September 1998	n/a
Yoshida and Toyoda_2000	Stratosphere	9.6	19.3	47.1	Sanriku_Japan_14.9 km to 23.4 km_40N/142-143E_September 1998	n/a
Yoshida and Toyoda_2000	Stratosphere	10.1	22.8	47.2	Sanriku_Japan_14.9 km to 23.4 km_40N/142-143E_September 1998	n/a
Yoshida and Toyoda_2000	Stratosphere	20.9	29.2	56.4	Sanriku_Japan_14.9 km to 23.4 km_40N/142-143E_September 1998	n/a
Zhu et al. 2008	Soil	-19		26.5	Antarctic tundra, penguin colony	yes
Zhu et al. 2008	Soil	-12.3		27.5	Antarctic tundra, penguin colony	yes
Zhu et al. 2008	Soil	-10.5		25.4	Antarctic tundra, penguin colony	yes
Zhu et al. 2008	Soil	-10		24.8	Antarctic tundra, penguin colony	yes
Zhu et al. 2008	Soil	-18.3		23.5	Antarctic tundra, penguin colony	yes
Zhu et al. 2008	Soil	-15.4		24.7	Antarctic tundra, penguin colony	yes
Zhu et al. 2008	Soil	-16.9		26	Antarctic tundra, penguin colony	yes
Zhu et al. 2008	Soil	-12.3		26.3	Antarctic tundra, penguin colony	yes
Zhu et al. 2008	Soil	-14.2		25.6	Antarctic tundra, penguin colony	yes
Zhu et al. 2008	Soil	-14		26.8	Antarctic tundra, penguin colony	yes
Zhu et al. 2008	Soil	-11.8		26.5	Antarctic tundra, penguin colony	yes
Zhu et al. 2008	Soil	-9.6		28.2	Antarctic tundra, penguin colony	yes
Zhu et al. 2008	Soil	-13.1		28.6	Antarctic tundra, penguin colony	yes
Zhu et al. 2008	Soil	-8.4		27.5	Antarctic tundra, penguin colony	yes
Zhu et al. 2008	Soil	-13.3		27.1	Antarctic tundra, skua colony	yes
Zhu et al. 2008	Soil	-17.2		20.9	Antarctic tundra, skua colony	yes
Zhu et al. 2008	Soil	-5.5		31.1	Antarctic tundra, skua colony	yes
Zhu et al. 2008	Soil	-10.2		26.7	Antarctic tundra, skua colony	yes
Zhu et al. 2008	Soil	-13.3		34	Antarctic tundra, seal colony	yes
Zhu et al. 2008	Soil	-20.4		26.4	Antarctic tundra, seal colony	yes
Zhu et al. 2008	Soil	-23.1		25.9	Antarctic tundra, seal colony	yes
Zhu et al. 2008	Soil	-17.8		29.6	Antarctic tundra, seal colony	yes
Zou et al._2014	Soil	-27.4	14.9	20.7	Shizuoka_Japan_Agricultural tea plantation_soil gas from 10 to 50 cm depth_June to November 2011	yes
Zou et al._2014	Soil	-27	7.2	19.8	Shizuoka_Japan_Agricultural tea plantation_soil gas from 10 to 50 cm depth_June to November 2011	yes
Zou et al._2014	Soil	-28.7	6.1	17.4	Shizuoka_Japan_Agricultural tea plantation_soil gas from 10 to 50 cm depth_June to November 2011	yes
Zou et al._2014	Soil	-30.8	7.7	16.1	Shizuoka_Japan_Agricultural tea plantation_soil gas from 10 to 50 cm depth_June to November 2011	yes
Zou et al._2014	Soil	-7.6	28.3	36.8	Shizuoka_Japan_Agricultural tea plantation_soil gas from 10 to 50 cm depth_June to November 2011	yes
Zou et al._2014	Soil	-10.4	26.3	36.8	Shizuoka_Japan_Agricultural tea plantation_soil gas from 10 to 50 cm depth_June to November 2011	yes
Zou et al._2014	Soil	-13.1	28	34.3	Shizuoka_Japan_Agricultural tea plantation_soil gas from 10 to 50 cm depth_June to November 2011	yes
Zou et al._2014	Soil	-13.8	27.5	34.9	Shizuoka_Japan_Agricultural tea plantation_soil gas from 10 to 50 cm depth_June to November 2011	yes
Zou et al._2014	Soil	-32.4	9.8	23.4	Shizuoka_Japan_Agricultural tea plantation_soil gas from 10 to 50 cm depth_June to November 2011	yes
Zou et al._2014	Soil	-31.8	7.6	26.2	Shizuoka_Japan_Agricultural tea plantation_soil gas from 10 to 50 cm depth_June to November 2011	yes
Zou et al._2014	Soil	-34.1	7.2	20.8	Shizuoka_Japan_Agricultural tea plantation_soil gas from 10 to 50 cm depth_June to November 2011	yes
Zou et al._2014	Soil	-30.5	10.1	29	Shizuoka_Japan_Agricultural tea plantation_soil gas from 10 to 50 cm depth_June to November 2011	yes
Zou et al._2014	Soil	-31.1	9	29.7	Shizuoka_Japan_Agricultural tea plantation_soil gas from 10 to 50 cm depth_June to November 2011	yes
Zou et al._2014	Soil	-30	8.1	30.3	Shizuoka_Japan_Agricultural tea plantation_soil gas from 10 to 50 cm depth_June to November 2011	yes
Zou et al._2014	Soil	-28.6	7.3	31.4	Shizuoka_Japan_Agricultural tea plantation_soil gas from 10 to 50 cm depth_June to November 2011	yes
Zou et al._2014	Soil	-24.5	9.2	38.8	Shizuoka_Japan_Agricultural tea plantation_soil gas from 10 to 50 cm depth_June to November 2011	yes
Zou et al._2014	Soil	-23.1	9.2	39.6	Shizuoka_Japan_Agricultural tea plantation_soil gas from 10 to 50 cm depth_June to November 2011	yes
Zou et al._2014	Soil	-22.5	7.4	39.3	Shizuoka_Japan_Agricultural tea plantation_soil gas from 10 to 50 cm depth_June to November 2011	yes
Zou et al._2014	Soil	-22.1	9.9	39.6	Shizuoka_Japan_Agricultural tea plantation_soil gas from 10 to 50 cm depth_June to November 2011	yes
Zou et al._2014	Soil	-22.2	6.3	37	Shizuoka_Japan_Agricultural tea plantation_soil gas from 10 to 50 cm depth_June to November 2011	yes
Zou et al._2014	Soil	-21.5	5.1	35.9	Shizuoka_Japan_Agricultural tea plantation_soil gas from 10 to 50 cm depth_June to November 2011	yes
Zou et al._2014	Soil	-22.7	4.6	35	Shizuoka_Japan_Agricultural tea plantation_soil gas from 10 to 50 cm depth_June to November 2011	yes
Zou et al._2014	Soil	-22.7	5.3	34.4	Shizuoka_Japan_Agricultural tea plantation_soil gas from 10 to 50 cm depth_June to November 2011	yes
Zou et al._2014	Soil	-24.5	4.3	34.9	Shizuoka_Japan_Agricultural tea plantation_soil gas from 10 to 50 cm depth_June to November 2011	yes
Zou et al._2014	Soil	-26.5	6	33.2	Shizuoka_Japan_Agricultural tea plantation_soil gas from 10 to 50 cm depth_June to November 2011	yes
Zou et al._2014	Soil	-27.7	5	30.1	Shizuoka_Japan_Agricultural tea plantation_soil gas from 10 to 50 cm depth_June to November 2011	yes
Zou et al._2014	Soil	-27.2	3.1	29.7	Shizuoka_Japan_Agricultural tea plantation_soil gas from 10 to 50 cm depth_June to November 2011	yes
Zou et al._2014	Soil	-21.8	3.1	33.4	Shizuoka_Japan_Agricultural tea plantation_soil gas from 10 to 50 cm depth_June to November 2011	yes
Zou et al._2014	Soil	-22.5	4.8	32.7	Shizuoka_Japan_Agricultural tea plantation_soil gas from 10 to 50 cm depth_June to November 2011	yes
Zou et al._2014	Soil	-23.3	2.6	31.8	Shizuoka_Japan_Agricultural tea plantation_soil gas from 10 to 50 cm depth_June to November 2011	yes
Zou et al._2014	Soil	-23.7	2.1	31.8	Shizuoka_Japan_Agricultural tea plantation_soil gas from 10 to 50 cm depth_June to November 2011	yes
Zou et al._2014	Soil	-22.2	6.6	28.8	Shizuoka_Japan_Agricultural tea plantation_soil gas from 10 to 50 cm depth_June to November 2011	yes
Zou et al._2014	Soil	-23.6		27.2	Shizuoka_Japan_Agricultural tea plantation_soil gas from 10 to 50 cm depth_June to November 2011	yes
Zou et al._2014	Soil	-24.8		25.5	Shizuoka_Japan_Agricultural tea plantation_soil gas from 10 to 50 cm depth_June to November 2011	yes
Zou et al._2014	Soil	-24.3		26.6	Shizuoka_Japan_Agricultural tea plantation_soil gas from 10 to 50 cm depth_June to November 2011	yes
Zou et al._2014	Soil	-19.7	4.9	23.8	Shizuoka_Japan_Agricultural tea plantation_soil gas from 10 to 50 cm depth_June to November 2011	yes
Zou et al._2014	Soil	-28.7	6.9	20.8	Shizuoka_Japan_Agricultural tea plantation_soil gas from 10 to 50 cm depth_June to November 2011	yes
Zou et al._2014	Soil	-36	4.6	19.7	Shizuoka_Japan_Agricultural tea plantation_soil gas from 10 to 50 cm depth_June to November 2011	yes
Zou et al._2014	Soil	-41.1	5.5	18.6	Shizuoka_Japan_Agricultural tea plantation_soil gas from 10 to 50 cm depth_June to November 2011	yes
Zou et al._2014	Soil	-22	1.7	38.3	Shizuoka_Japan_Agricultural tea plantation_soil gas from 10 to 50 cm depth_June to November 2011	yes
Zou et al._2014	Soil	-23.4	5.2	36.4	Shizuoka_Japan_Agricultural tea plantation_soil gas from 10 to 50 cm depth_June to November 2011	yes
Zou et al._2014	Soil	-24.3	9	36.4	Shizuoka_Japan_Agricultural tea plantation_soil gas from 10 to 50 cm depth_June to November 2011	yes
Zou et al._2014	Soil	-24.7	7.1	36.4	Shizuoka_Japan_Agricultural tea plantation_soil gas from 10 to 50 cm depth_June to November 2011	yes
Zou et al._2014	Soil	-19.7	4.2	37.1	Shizuoka_Japan_Agricultural tea plantation_soil gas from 10 to 50 cm depth_June to November 2011	yes
Zou et al._2014	Soil	-19.2	2.8	36.3	Shizuoka_Japan_Agricultural tea plantation_soil gas from 10 to 50 cm depth_June to November 2011	yes
Zou et al._2014	Soil	-20.5	-0.3	33.6	Shizuoka_Japan_Agricultural tea plantation_soil gas from 10 to 50 cm depth_June to November 2011	yes
Zou et al._2014	Soil	-20.6	0.7	34.6	Shizuoka_Japan_Agricultural tea plantation_soil gas from 10 to 50 cm depth_June to November 2011	yes
Zou et al._2014	Soil	-23.3	4.1	35.2	Shizuoka_Japan_Agricultural tea plantation_soil gas from 10 to 50 cm depth_June to November 2011	yes
Zou et al._2014	Soil	-22.6	2.9	33	Shizuoka_Japan_Agricultural tea plantation_soil gas from 10 to 50 cm depth_June to November 2011	yes
Zou et al._2014	Soil	-24.8	1.4	29.4	Shizuoka_Japan_Agricultural tea plantation_soil gas from 10 to 50 cm depth_June to November 2011	yes
Zou et al._2014	Soil	-24.5	4.1	29	Shizuoka_Japan_Agricultural tea plantation_soil gas from 10 to 50 cm depth_June to November 2011	yes
Zou et al._2014	Soil	-22.2	7.2	32.9	Shizuoka_Japan_Agricultural tea plantation_soil gas from 10 to 50 cm depth_June to November 2011	yes
Zou et al._2014	Soil	-23.5		30.8	Shizuoka_Japan_Agricultural tea plantation_soil gas from 10 to 50 cm depth_June to November 2011	yes
Zou et al._2014	Soil	-26.2		27.6	Shizuoka_Japan_Agricultural tea plantation_soil gas from 10 to 50 cm depth_June to November 2011	yes
Zou et al._2014	Soil	-27.2		24.6	Shizuoka_Japan_Agricultural tea plantation_soil gas from 10 to 50 cm depth_June to November 2011	yes
Zou et al._2014	Soil	-21.7	3.8	35	Shizuoka_Japan_Agricultural tea plantation_soil gas from 10 to 50 cm depth_June to November 2011	yes
Zou et al._2014	Soil	-22.1	1.8	33.8	Shizuoka_Japan_Agricultural tea plantation_soil gas from 10 to 50 cm depth_June to November 2011	yes
Zou et al._2014	Soil	-22.5	2.7	31.3	Shizuoka_Japan_Agricultural tea plantation_soil gas from 10 to 50 cm depth_June to November 2011	yes
Zou et al._2014	Soil	-22.3	2.8	29.9	Shizuoka_Japan_Agricultural tea plantation_soil gas from 10 to 50 cm depth_June to November 2011	yes
Zou et al._2014	Soil	-38.3	6.5	23.1	Shizuoka_Japan_Agricultural tea plantation_soil gas from 10 to 50 cm depth_June to November 2011	yes
Zou et al._2014	Soil	-33.6	2.9	21.4	Shizuoka_Japan_Agricultural tea plantation_soil gas from 10 to 50 cm depth_June to November 2011	yes
Zou et al._2014	Soil	-34.2	19.9	20	Shizuoka_Japan_Agricultural tea plantation_soil gas from 10 to 50 cm depth_June to November 2011	yes
Zou et al._2014	Soil	-32.2	16.8	18.7	Shizuoka_Japan_Agricultural tea plantation_soil gas from 10 to 50 cm depth_June to November 2011	yes
Zou et al._2014	Soil	-35.8	9	28.9	Shizuoka_Japan_Agricultural tea plantation_soil gas from 10 to 50 cm depth_June to November 2011	yes
Zou et al._2014	Soil	-32	9.8	28.2	Shizuoka_Japan_Agricultural tea plantation_soil gas from 10 to 50 cm depth_June to November 2011	yes
Zou et al._2014	Soil	-29.8	7.5	29.3	Shizuoka_Japan_Agricultural tea plantation_soil gas from 10 to 50 cm depth_June to November 2011	yes
Zou et al._2014	Soil	-27.1	9.1	27.9	Shizuoka_Japan_Agricultural tea plantation_soil gas from 10 to 50 cm depth_June to November 2011	yes
Zou et al._2014	Soil	-38.2	4.8	25.2	Shizuoka_Japan_Agricultural tea plantation_soil gas from 10 to 50 cm depth_June to November 2011	yes
Zou et al._2014	Soil	-33.2	5.2	27.5	Shizuoka_Japan_Agricultural tea plantation_soil gas from 10 to 50 cm depth_June to November 2011	yes
Zou et al._2014	Soil	-28.5	7.4	30.2	Shizuoka_Japan_Agricultural tea plantation_soil gas from 10 to 50 cm depth_June to November 2011	yes
Zou et al._2014	Soil	-27.1	6.8	30.5	Shizuoka_Japan_Agricultural tea plantation_soil gas from 10 to 50 cm depth_June to November 2011	yes
Zou et al._2014	Soil	-20	2.9	36.8	Shizuoka_Japan_Agricultural tea plantation_soil gas from 10 to 50 cm depth_June to November 2011	yes
Zou et al._2014	Soil	-21	1.4	33.6	Shizuoka_Japan_Agricultural tea plantation_soil gas from 10 to 50 cm depth_June to November 2011	yes
Zou et al._2014	Soil	-22.9	1.8	31.4	Shizuoka_Japan_Agricultural tea plantation_soil gas from 10 to 50 cm depth_June to November 2011	yes
Zou et al._2014	Soil	-23.8	2.8	30.5	Shizuoka_Japan_Agricultural tea plantation_soil gas from 10 to 50 cm depth_June to November 2011	yes
Zou et al._2014	Soil	-15.4	6.8	34.7	Shizuoka_Japan_Agricultural tea plantation_soil gas from 10 to 50 cm depth_June to November 2011	yes
Zou et al._2014	Soil	-16.4	6.5	33.6	Shizuoka_Japan_Agricultural tea plantation_soil gas from 10 to 50 cm depth_June to November 2011	yes
Zou et al._2014	Soil	-18.2	5.4	33.2	Shizuoka_Japan_Agricultural tea plantation_soil gas from 10 to 50 cm depth_June to November 2011	yes
Zou et al._2014	Soil	-18.6	3.3	32.4	Shizuoka_Japan_Agricultural tea plantation_soil gas from 10 to 50 cm depth_June to November 2011	yes
Zou et al._2014	Soil	-15.9	1.7	25.2	Shizuoka_Japan_Agricultural tea plantation_soil gas from 10 to 50 cm depth_June to November 2011	yes
Zou et al._2014	Soil	-22.3	2.8	21.1	Shizuoka_Japan_Agricultural tea plantation_soil gas from 10 to 50 cm depth_June to November 2011	yes
Zou et al._2014	Soil	-34.5	3.7	17.7	Shizuoka_Japan_Agricultural tea plantation_soil gas from 10 to 50 cm depth_June to November 2011	yes
Zou et al._2014	Soil	-34.2	5	16.1	Shizuoka_Japan_Agricultural tea plantation_soil gas from 10 to 50 cm depth_June to November 2011	yes
Zou et al._2014	Soil	-21	2.8	35.8	Shizuoka_Japan_Agricultural tea plantation_soil gas from 10 to 50 cm depth_June to November 2011	yes
Zou et al._2014	Soil	-21.8	1.2	35.5	Shizuoka_Japan_Agricultural tea plantation_soil gas from 10 to 50 cm depth_June to November 2011	yes
Zou et al._2014	Soil	-18.6	1.7	38.4	Shizuoka_Japan_Agricultural tea plantation_soil gas from 10 to 50 cm depth_June to November 2011	yes
Zou et al._2014	Soil	-14.4	2	33	Shizuoka_Japan_Agricultural tea plantation_soil gas from 10 to 50 cm depth_June to November 2011	yes
Zou et al._2014	Soil	-15.6	2.5	31.9	Shizuoka_Japan_Agricultural tea plantation_soil gas from 10 to 50 cm depth_June to November 2011	yes
Zou et al._2014	Soil	-16.4	-0.1	31	Shizuoka_Japan_Agricultural tea plantation_soil gas from 10 to 50 cm depth_June to November 2011	yes
Zou et al._2045	Soil	-17.1		29.5	Shizuoka_Japan_Agricultural tea plantation_soil gas from 10 to 50 cm depth_June to November 2011	yes
Zou et al._2014	Soil	-12.3	3.5	34.2	Shizuoka_Japan_Agricultural tea plantation_soil gas from 10 to 50 cm depth_June to November 2011	yes
Zou et al._2014	Soil	-13.2	4.9	32.3	Shizuoka_Japan_Agricultural tea plantation_soil gas from 10 to 50 cm depth_June to November 2011	yes
Zou et al._2014	Soil	-15.7	4.4	29.7	Shizuoka_Japan_Agricultural tea plantation_soil gas from 10 to 50 cm depth_June to November 2011	yes
Zou et al._2014	Soil	-17.3	4	26	Shizuoka_Japan_Agricultural tea plantation_soil gas from 10 to 50 cm depth_June to November 2011	yes
Zou et al._2014	Soil	-8.3	2.1	34.5	Shizuoka_Japan_Agricultural tea plantation_soil gas from 10 to 50 cm depth_June to November 2011	yes
Zou et al._2014	Soil	-10.9	3.9	33.8	Shizuoka_Japan_Agricultural tea plantation_soil gas from 10 to 50 cm depth_June to November 2011	yes
Zou et al._2014	Soil	-12.1	2.8	33.2	Shizuoka_Japan_Agricultural tea plantation_soil gas from 10 to 50 cm depth_June to November 2011	yes
Zou et al._2014	Soil	-12.9	2.1	31.8	Shizuoka_Japan_Agricultural tea plantation_soil gas from 10 to 50 cm depth_June to November 2011	yes
This study	Freshwater	-9.4		51.1	Black Brook Stream_New Brunswick_Canada_agricultural catchment_dissolved N2O_October 2008 to April 2009	yes
This study	Freshwater	-9.9		38.1	Black Brook Stream_New Brunswick_Canada_agricultural catchment_dissolved N2O_October 2008 to April 2009	yes
This study	Freshwater	-13.1		36.9	Black Brook Stream_New Brunswick_Canada_agricultural catchment_dissolved N2O_October 2008 to April 2009	yes
This study	Freshwater	-10.8		27.3	Black Brook Stream_New Brunswick_Canada_agricultural catchment_dissolved N2O_October 2008 to April 2009	yes
This study	Freshwater	-35.3		28.7	Grand River_S Ontario_Canada_mixed land-use_dissolved N2O_May 2006 to February 2008	yes
This study	Freshwater	-33.8		21.2	Grand River_S Ontario_Canada_mixed land-use_dissolved N2O_May 2006 to February 2008	yes
This study	Freshwater	-32.2		24.5	Grand River_S Ontario_Canada_mixed land-use_dissolved N2O_May 2006 to February 2008	yes
This study	Freshwater	-31.3		23.4	Grand River_S Ontario_Canada_mixed land-use_dissolved N2O_May 2006 to February 2008	yes
This study	Freshwater	-31.1		36.7	Grand River_S Ontario_Canada_mixed land-use_dissolved N2O_May 2006 to February 2008	yes
This study	Freshwater	-29.1		25.2	Grand River_S Ontario_Canada_mixed land-use_dissolved N2O_May 2006 to February 2008	yes
This study	Freshwater	-29		26.6	Grand River_S Ontario_Canada_mixed land-use_dissolved N2O_May 2006 to February 2008	yes
This study	Freshwater	-29		22.7	Grand River_S Ontario_Canada_mixed land-use_dissolved N2O_May 2006 to February 2008	yes
This study	Freshwater	-29		44	Grand River_S Ontario_Canada_mixed land-use_dissolved N2O_May 2006 to February 2008	yes
This study	Freshwater	-28.5		26.1	Grand River_S Ontario_Canada_mixed land-use_dissolved N2O_May 2006 to February 2008	yes
This study	Freshwater	-28.2		34.1	Grand River_S Ontario_Canada_mixed land-use_dissolved N2O_May 2006 to February 2008	yes
This study	Freshwater	-27.6		31.5	Grand River_S Ontario_Canada_mixed land-use_dissolved N2O_May 2006 to February 2008	yes
This study	Freshwater	-27.3		22.6	Grand River_S Ontario_Canada_mixed land-use_dissolved N2O_May 2006 to February 2008	yes
This study	Freshwater	-27.1		47	Grand River_S Ontario_Canada_mixed land-use_dissolved N2O_May 2006 to February 2008	yes
This study	Freshwater	-27		28	Grand River_S Ontario_Canada_mixed land-use_dissolved N2O_May 2006 to February 2008	yes
This study	Freshwater	-26.9		24.4	Grand River_S Ontario_Canada_mixed land-use_dissolved N2O_May 2006 to February 2008	yes
This study	Freshwater	-26.9		44.4	Grand River_S Ontario_Canada_mixed land-use_dissolved N2O_May 2006 to February 2008	yes
This study	Freshwater	-26.8		31.5	Grand River_S Ontario_Canada_mixed land-use_dissolved N2O_May 2006 to February 2008	yes
This study	Freshwater	-26.4		29	Grand River_S Ontario_Canada_mixed land-use_dissolved N2O_May 2006 to February 2008	yes
This study	Freshwater	-26.4		20.8	Grand River_S Ontario_Canada_mixed land-use_dissolved N2O_May 2006 to February 2008	yes
This study	Freshwater	-26.2		30.4	Grand River_S Ontario_Canada_mixed land-use_dissolved N2O_May 2006 to February 2008	yes
This study	Freshwater	-25.9		26.7	Grand River_S Ontario_Canada_mixed land-use_dissolved N2O_May 2006 to February 2008	yes
This study	Freshwater	-25.7		30.7	Grand River_S Ontario_Canada_mixed land-use_dissolved N2O_May 2006 to February 2008	yes
This study	Freshwater	-25.6		30.8	Grand River_S Ontario_Canada_mixed land-use_dissolved N2O_May 2006 to February 2008	yes
This study	Freshwater	-25.1		29.3	Grand River_S Ontario_Canada_mixed land-use_dissolved N2O_May 2006 to February 2008	yes
This study	Freshwater	-24.3		28.1	Grand River_S Ontario_Canada_mixed land-use_dissolved N2O_May 2006 to February 2008	yes
This study	Freshwater	-24.1		22.2	Grand River_S Ontario_Canada_mixed land-use_dissolved N2O_May 2006 to February 2008	yes
This study	Freshwater	-23.2		30.6	Grand River_S Ontario_Canada_mixed land-use_dissolved N2O_May 2006 to February 2008	yes
This study	Freshwater	-23.2		29.7	Grand River_S Ontario_Canada_mixed land-use_dissolved N2O_May 2006 to February 2008	yes
This study	Freshwater	-23.2		22.3	Grand River_S Ontario_Canada_mixed land-use_dissolved N2O_May 2006 to February 2008	yes
This study	Freshwater	-23.2		25.1	Grand River_S Ontario_Canada_mixed land-use_dissolved N2O_May 2006 to February 2008	yes
This study	Freshwater	-22.8		28.3	Grand River_S Ontario_Canada_mixed land-use_dissolved N2O_May 2006 to February 2008	yes
This study	Freshwater	-21.9		22.6	Grand River_S Ontario_Canada_mixed land-use_dissolved N2O_May 2006 to February 2008	yes
This study	Freshwater	-21.6		28.9	Grand River_S Ontario_Canada_mixed land-use_dissolved N2O_May 2006 to February 2008	yes
This study	Freshwater	-21.4		35	Grand River_S Ontario_Canada_mixed land-use_dissolved N2O_May 2006 to February 2008	yes
This study	Freshwater	-21.2		23.8	Grand River_S Ontario_Canada_mixed land-use_dissolved N2O_May 2006 to February 2008	yes
This study	Freshwater	-20.6		20.3	Grand River_S Ontario_Canada_mixed land-use_dissolved N2O_May 2006 to February 2008	yes
This study	Freshwater	-20.3		18.1	Grand River_S Ontario_Canada_mixed land-use_dissolved N2O_May 2006 to February 2008	yes
This study	Freshwater	-20.2		30	Grand River_S Ontario_Canada_mixed land-use_dissolved N2O_May 2006 to February 2008	yes
This study	Freshwater	-19.9		30.9	Grand River_S Ontario_Canada_mixed land-use_dissolved N2O_May 2006 to February 2008	yes
This study	Freshwater	-19.9		35.3	Grand River_S Ontario_Canada_mixed land-use_dissolved N2O_May 2006 to February 2008	yes
This study	Freshwater	-19.6		27.5	Grand River_S Ontario_Canada_mixed land-use_dissolved N2O_May 2006 to February 2008	yes
This study	Freshwater	-19.5		39.7	Grand River_S Ontario_Canada_mixed land-use_dissolved N2O_May 2006 to February 2008	yes
This study	Freshwater	-19.4		16	Grand River_S Ontario_Canada_mixed land-use_dissolved N2O_May 2006 to February 2008	yes
This study	Freshwater	-19.3		22.7	Grand River_S Ontario_Canada_mixed land-use_dissolved N2O_May 2006 to February 2008	yes
This study	Freshwater	-18.9		26.2	Grand River_S Ontario_Canada_mixed land-use_dissolved N2O_May 2006 to February 2008	yes
This study	Freshwater	-18.7		20.1	Grand River_S Ontario_Canada_mixed land-use_dissolved N2O_May 2006 to February 2008	yes
This study	Freshwater	-18.5		33.6	Grand River_S Ontario_Canada_mixed land-use_dissolved N2O_May 2006 to February 2008	yes
This study	Freshwater	-18.4		32.2	Grand River_S Ontario_Canada_mixed land-use_dissolved N2O_May 2006 to February 2008	yes
This study	Freshwater	-18.1		26.9	Grand River_S Ontario_Canada_mixed land-use_dissolved N2O_May 2006 to February 2008	yes
This study	Freshwater	-18.1		19.8	Grand River_S Ontario_Canada_mixed land-use_dissolved N2O_May 2006 to February 2008	yes
This study	Freshwater	-18.1		23.7	Grand River_S Ontario_Canada_mixed land-use_dissolved N2O_May 2006 to February 2008	yes
This study	Freshwater	-17.8		31.9	Grand River_S Ontario_Canada_mixed land-use_dissolved N2O_May 2006 to February 2008	yes
This study	Freshwater	-17.2		22.7	Grand River_S Ontario_Canada_mixed land-use_dissolved N2O_May 2006 to February 2008	yes
This study	Freshwater	-17.1		33.7	Grand River_S Ontario_Canada_mixed land-use_dissolved N2O_May 2006 to February 2008	yes
This study	Freshwater	-17		29.4	Grand River_S Ontario_Canada_mixed land-use_dissolved N2O_May 2006 to February 2008	yes
This study	Freshwater	-16.9		19.9	Grand River_S Ontario_Canada_mixed land-use_dissolved N2O_May 2006 to February 2008	yes
This study	Freshwater	-16.6		23.3	Grand River_S Ontario_Canada_mixed land-use_dissolved N2O_May 2006 to February 2008	yes
This study	Freshwater	-16.3		36.8	Grand River_S Ontario_Canada_mixed land-use_dissolved N2O_May 2006 to February 2008	yes
This study	Freshwater	-16.2		26.3	Grand River_S Ontario_Canada_mixed land-use_dissolved N2O_May 2006 to February 2008	yes
This study	Freshwater	-15.9		26.2	Grand River_S Ontario_Canada_mixed land-use_dissolved N2O_May 2006 to February 2008	yes
This study	Freshwater	-15.5		28.3	Grand River_S Ontario_Canada_mixed land-use_dissolved N2O_May 2006 to February 2008	yes
This study	Freshwater	-15.2		32.2	Grand River_S Ontario_Canada_mixed land-use_dissolved N2O_May 2006 to February 2008	yes
This study	Freshwater	-15.2		19.8	Grand River_S Ontario_Canada_mixed land-use_dissolved N2O_May 2006 to February 2008	yes
This study	Freshwater	-15.1		17.1	Grand River_S Ontario_Canada_mixed land-use_dissolved N2O_May 2006 to February 2008	yes
This study	Freshwater	-14.8		28.1	Grand River_S Ontario_Canada_mixed land-use_dissolved N2O_May 2006 to February 2008	yes
This study	Freshwater	-14.7		27.2	Grand River_S Ontario_Canada_mixed land-use_dissolved N2O_May 2006 to February 2008	yes
This study	Freshwater	-14.6		26.5	Grand River_S Ontario_Canada_mixed land-use_dissolved N2O_May 2006 to February 2008	yes
This study	Freshwater	-14.6		26.1	Grand River_S Ontario_Canada_mixed land-use_dissolved N2O_May 2006 to February 2008	yes
This study	Freshwater	-14.5		25.7	Grand River_S Ontario_Canada_mixed land-use_dissolved N2O_May 2006 to February 2008	yes
This study	Freshwater	-14.3		25.5	Grand River_S Ontario_Canada_mixed land-use_dissolved N2O_May 2006 to February 2008	yes
This study	Freshwater	-14.1		29.4	Grand River_S Ontario_Canada_mixed land-use_dissolved N2O_May 2006 to February 2008	yes
This study	Freshwater	-13.9		13.6	Grand River_S Ontario_Canada_mixed land-use_dissolved N2O_May 2006 to February 2008	yes
This study	Freshwater	-13.9		29.9	Grand River_S Ontario_Canada_mixed land-use_dissolved N2O_May 2006 to February 2008	yes
[truncated: 1,289 more rows]
