# Supplementary material for: From the Ground Up: Global Nitrous Oxide Sources are Constrained by Stable Isotope Values
Source: PLoS One. 2015 Mar 26;10(3):e0118954. doi: 10.1371/journal.pone.0118954 (PMC4374930; doi:10.1371/journal.pone.0118954)
Supplement: S2 Dataset — (CSV) [file pone.0118954.s002.csv]

Reference	Category	Mean Flux (g N2O-N/ha/day)	Standard deviation (SD)	Median Flux (g N2O-N/ha/day)	Minimum Flux (g N2O-N/ha/day)	Maximum Flux (g N2O-N/ha/day)	delta15N-N2O (per mill relative to air)	Propegated standard deviation (SD)	15N-Site Preference (per mill relative to air)	Propegated standard deviation (SD)	delta18O-N2O (permil relative to vsmow)	Propegated standard deviation (SD)	sample size (n)	Error/SD information	Site description
Baulch et al._2011	Freshwater	n/a	n/a	n/a	n/a	n/a	-18.6	n/a	n/a	n/a	32.7	n/a	n/a	Unable to determine based on information provided in study	TIME & FLUX-WEIGHTED AVERAGE VALUE_Grand River, SW Ontario, Canada
Baulch et al._2011	Freshwater	n/a	n/a	n/a	n/a	n/a	-16.2	n/a	n/a	n/a	47.4	n/a	n/a	Unable to determine based on information provided in study	TIME & FLUX-WEIGHTED AVERAGE VALUE_Black River, SW Ontario, Canada
Baulch et al._2011	Freshwater	n/a	n/a	n/a	n/a	n/a	-7.1	n/a	n/a	n/a	47.8	n/a	n/a	Unable to determine based on information provided in study	TIME & FLUX-WEIGHTED AVERAGE VALUE_Mariposa Brook-Upper, SW Ontario, Canada
Baulch et al._2011	Freshwater	n/a	n/a	n/a	n/a	n/a	-5.1	n/a	n/a	n/a	47	n/a	n/a	Unable to determine based on information provided in study	TIME & FLUX-WEIGHTED AVERAGE VALUE_Mariposa Brook-Lower, SW Ontario, Canada
Baulch et al._2011	Freshwater	n/a	n/a	n/a	n/a	n/a	2.3	n/a	n/a	n/a	51.5	n/a	n/a	Unable to determine based on information provided in study	TIME & FLUX-WEIGHTED AVERAGE VALUE_Layton Creek, SW Ontario, Canada
Frame et al._2014	Marine	2	2.4	0.5	0.04	6.4	5.2	n/a	9.5	n/a	42.6	n/a	11	Unable to determine based on information provided in study	FLUX-WEIGHTED AVERAGE VALUE_all stations with positive flux_using sample closest to the surface
Ostrom et al._2010	Soil	10.6	1.9	11.3	7.9	12.2	-19.1	n/a	11.9	n/a	37.6	n/a	4	Unable to determine based on information provided in study	FLUX-WEIGHTED AVERAGE VALUE_Michigan State (KBS LTER), USA, fertilized grassland
Park et al._2011	Soil	5.8	4.8	3.6	2.2	14.2	-18	4	9.7	7.9	12.1	5.9	6	Values provided in study	FLUX-WEIGHTED AVERAGE VALUE_Amazon, Brazil, tropical rainforest soil
Park et al._2011	Soil	94.9	72.6	69.6	9.1	241.9	-34.3	12.4	1.5	21	26.3	4.4	17	Values provided in study	FLUX-WEIGHTED AVERAGE VALUE_Venezuela, tropical agriculture
Perez et al._2000	Soil	92.4	107.6	61.9	19.6	281.2	-26	2.5	n/a	n/a	26.3	5.2	3	As reported in Park et al. 2011	FLUX-WEIGHTED AVERAGE VALUE_Costa Rica, tropical forest soil
Perez et al._2000	Soil	38.3	41.7	16.8	4.8	113.7	-6.6	11.1	n/a	n/a	29.3	6.1	14	As reported in Park et al. 2011	FLUX-WEIGHTED AVERAGE VALUE_Brazil, tropical forest soil
Perez et al._2001	Soil	195.6	186.7	120	6.5	587.7	-41.5	4	9	2.9	23.3	2.6	4	As reported in Park et al. 2011	FLUX-WEIGHTED AVERAGE VALUE_Mexico, subtropical agricultural soil amended with urea
This study	Soil	46.5	82.3	30.3	5	534.1	-17.2	3.2	n/a	n/a	25.2	4	42	Calculated for this study	FLUX-WEIGHTED AVERAGE VALUE_Elora, Ontario, Canada_Agricultural Soil
Tilsner et al._2003	Soil	n/a	n/a	n/a	n/a	n/a	-8.6	n/a	n/a	n/a	34.7	n/a	n/a	Unable to determine based on information provided in study	TIME & FLUX-WEIGHTED AVERAGE VALUE_NE Bavaria, Germany, managed grassland_slurry fertilization_1 year
Tilsner et al._2003	Soil	n/a	n/a	n/a	n/a	n/a	-4.6	n/a	n/a	n/a	24	n/a	n/a	Unable to determine based on information provided in study	TIME & FLUX-WEIGHTED AVERAGE VALUE_NE Bavaria, Germany, managed grassland_mineral N fertilization_1 year
Tilsner et al._2003	Soil	n/a	n/a	n/a	n/a	n/a	-6.4	n/a	n/a	n/a	35.6	n/a	n/a	Unable to determine based on information provided in study	TIME & FLUX-WEIGHTED AVERAGE VALUE_NE Bavaria, Germany, managed grassland_control, no fertilzation_1 year
Townsend-Small et al._2011	Soil	18.7	16.6	12.9	4	57.8	-24.6	n/a	n/a	n/a	25.7	n/a	13	Unable to determine based on information provided in study	FLUX-WEIGHTED AVERAGE VALUE_Urban Parks, California
Townsend-Small et al._2011	Soil	27.7	33.3	9.6	0.2	75.4	-19.7	n/a	n/a	n/a	27.2	n/a	7	Unable to determine based on information provided in study	FLUX-WEIGHTED AVERAGE VALUE_Corn Fields, California
Townsend-Small et al._2014	Marine	0.8	0.6	0.6	0.3	1.5	3.3	n/a	n/a	n/a	40.6	n/a	3	Unable to determine based on information provided in study	FLUX-WEIGHTED AVERAGE VALUE_Pescadero_Soledad_Santa Monica
Toyoda et al._2009	Freshwater	38.6 (nmol/kg/h)	39.9	n/a	n/a	n/a	-6.7	5.7	14.5	13.5	36	24.7	48 (estimated)	Values provided in study, derived from a model, and large uncertainty in d18O values is not explained	FLUX-WEIGHTED AVERAGE VALUE_Tama River, Tokyo, Japan
Toyoda et al._2011	Soil	13466.4	18698	5717.8	182.7	66388.8	-6.9	n/a	36.6	n/a	51.7	n/a	33	Unable to determine based on information provided in study	TIME & FLUX-WEIGHTED AVERAGE VALUE_Fluvisol 2003
Toyoda et al._2011	Soil	49378.6	60740.7	17700	8335	176320	-1.9	n/a	2.9	n/a	41.8	n/a	25	Unable to determine based on information provided in study	TIME & FLUX-WEIGHTED AVERAGE VALUE_Andisol 2006
Toyoda et al._2011	Soil	26405	25754.7	17995	5930	71230	-19.6	n/a	11.1	n/a	30.5	n/a	17	Unable to determine based on information provided in study	TIME & FLUX-WEIGHTED AVERAGE VALUE_Andisol 2007 PM/PP
Toyoda et al._2011	Soil	5230	4045.1	5560	1030	9100	-37.8	n/a	25	n/a	23.2	n/a	10	Unable to determine based on information provided in study	TIME & FLUX-WEIGHTED AVERAGE VALUE_Andisol 2007 CF
Toyoda et al._2011	Urban Wastewater	n/a	n/a	n/a	n/a	n/a	-9.6	n/a	16	n/a	44.3	n/a	n/a	Unable to determine based on information provided in study	FLUX-WEIGHTED AVERAGE VALUE_Wastewater Treatment
Yamulki et al._2001	Soil	23.3	19.1	24	1.8	49.6	-3.4	3.2	6.7	1.9	42	3.4	5	As reported in Park et al. 2011	FLUX-WEIGHTED AVERAGE VALUE_North Wyke, UK, Fertilized Grassland
Yano et al._2014	Soil	28.5	26.6	20.1	4.4	76.1	-17.6	n/a	8.1	n/a	43.1	n/a	8	Unable to determine based on information provided in study	FLUX-WEIGHTED AVERAGE VALUE_Tsukubamirai City_Japan_rice paddies_control and fertilized sites
Zhu et al. 2008	Soil	496.1	160.3	492.2	185.1	750.6	-14	n/a	n/a	n/a	27.1	n/a	22	Unable to determine based on information provided in study	FLUX-WEIGHTED AVERAGE VALUE_Antarctic tundra, sea animal colonies
